# Supplementary material for: 2-Chloro­phenyl 4-methyl­benzoate
Source: Acta Crystallogr Sect E Struct Rep Online. 2008 Jul 19;64(Pt 8):o1546. doi: 10.1107/S1600536808022290 (PMC2962170; doi:10.1107/S1600536808022290)
Supplement: Supplementary file 2 [file e-64-o1546-Isup2.hkl]

# 
# h,k,l, Fc-squared, Fo-squared, sigma(Fo-squared) and status flag 
# 
data_I
_shelx_title ' E26 P21' 
_shelx_refln_list_code          4 
_shelx_F_calc_maximum      101.52 
_exptl_crystal_F_000       256.00 
_reflns_d_resolution_high  0.8006 
 
loop_ 
 _symmetry_equiv_pos_as_xyz 
 'x, y, z' 
 '-x, y+1/2, -z' 
 
_cell_length_a     4.0538 
_cell_length_b    13.6610 
_cell_length_c    10.9750 
_cell_angle_alpha  90.000 
_cell_angle_beta   91.700 
_cell_angle_gamma  90.000 
 
_shelx_F_squared_multiplier     1.000 
 
loop_ 
 _refln_index_h 
 _refln_index_k 
 _refln_index_l 
 _refln_F_squared_calc 
 _refln_F_squared_meas 
 _refln_F_squared_sigma 
 _refln_observed_status 
   0 -16   0        7.35       10.15      3.20 o 
   1 -16   0        3.67        4.44      2.10 o 
   1 -15   0        0.13       -0.23      0.48 o 
   2 -15   0        3.53        3.30      2.98 o 
   0 -14   0        6.31        3.72      2.28 o 
   1 -14   0        1.29        1.08      1.46 o 
   2 -14   0        0.42        0.74      2.19 o 
   1 -13   0       23.85       16.87      1.53 o 
   2 -13   0        3.27        1.71      2.12 o 
   3 -13   0        1.20        0.94      2.85 o 
   0 -12   0       45.80       49.66      1.98 o 
   1 -12   0       19.33       18.19      1.67 o 
   2 -12   0       60.25       63.14      2.52 o 
   3 -12   0       20.56       22.18      2.57 o 
   1 -11   0       25.20       23.45      1.18 o 
   2 -11   0       24.25       24.38      1.99 o 
   3 -11   0        3.05        1.70      2.22 o 
   0 -10   0        9.47       13.33      1.30 o 
   1 -10   0        5.40        3.77      1.01 o 
   2 -10   0       56.14       49.43      2.02 o 
   3 -10   0        3.65        2.87      1.95 o 
   1  -9   0       21.69       19.48      1.28 o 
   2  -9   0        5.09        5.26      1.30 o 
   3  -9   0       10.05        8.43      1.92 o 
   0  -8   0      153.48      151.11      2.55 o 
   1  -8   0       14.31       16.00      0.72 o 
   2  -8   0       39.07       36.23      1.58 o 
   3  -8   0       47.88       51.80      1.90 o 
   1  -7   0      412.47      440.93      9.17 o 
   2  -7   0       52.84       51.18      1.86 o 
   3  -7   0       17.98       15.21      1.61 o 
   4  -7   0        5.61        8.65      2.13 o 
   0  -6   0      921.03     1211.97      5.98 o 
   1  -6   0       28.40       30.69      0.78 o 
   2  -6   0      105.81       98.54      2.42 o 
   3  -6   0       18.21       17.36      1.38 o 
   4  -6   0       14.95       13.60      1.62 o 
   1  -5   0        8.79        9.99      0.45 o 
   2  -5   0      222.11      225.70      1.03 o 
   3  -5   0       45.75       46.37      1.52 o 
   4  -5   0        0.48        1.83      2.03 o 
   0  -4   0     2173.85     2240.08      6.54 o 
   1  -4   0      410.53      424.22      9.43 o 
   2  -4   0      122.64      121.30      1.43 o 
   3  -4   0        4.44        3.93      1.34 o 
   4  -4   0        1.00        2.43      1.85 o 
   1  -3   0       68.64       62.20      1.63 o 
   2  -3   0       29.92       30.85      0.93 o 
   3  -3   0       51.83       59.12      1.19 o 
   4  -3   0        6.41        8.00      2.00 o 
   0  -2   0     1591.87     1422.70      3.65 o 
   1  -2   0      545.42      537.52      4.18 o 
   2  -2   0      130.10      129.85      1.18 o 
   3  -2   0       40.14       44.69      0.85 o 
   4  -2   0        1.62        1.27      1.53 o 
   5  -2   0        0.01        2.02      2.37 o 
   1  -1   0      375.43      390.04      1.48 o 
   2  -1   0       46.04       32.95      0.45 o 
   3  -1   0       69.27       79.41      1.44 o 
   4  -1   0       15.41       12.76      1.50 o 
   5  -1   0        0.19        1.04      2.50 o 
   1   0   0      571.72      597.16      3.23 o 
   2   0   0       84.19       69.35      0.61 o 
   3   0   0        1.05        0.50      0.75 o 
   4   0   0        1.96        0.87      1.10 o 
   5   0   0        0.00       -0.03      2.52 o 
   1   1   0      378.67      393.78      0.94 o 
   2   1   0       46.28       33.96      0.52 o 
   3   1   0       68.90       79.15      1.29 o 
   4   1   0       14.80       12.71      1.19 o 
   5   1   0        0.20        0.29      1.62 o 
   1   2   0      533.64      542.29      5.27 o 
   2   2   0      132.65      129.58      1.72 o 
   3   2   0       40.37       45.08      0.90 o 
   4   2   0        1.62        0.80      1.10 o 
   5   2   0        0.00        0.08      0.22 o 
   1   3   0       70.68       65.40      0.71 o 
   2   3   0       28.88       26.54      0.59 o 
   3   3   0       51.16       60.87      1.07 o 
   4   3   0        6.38        6.87      1.18 o 
   1   4   0      403.66      415.76      1.72 o 
   2   4   0      120.06      120.34      1.29 o 
   3   4   0        4.21        3.75      0.76 o 
   4   4   0        1.01        1.19      0.98 o 
   2   5   0      219.24      224.39      3.03 o 
   3   5   0       46.88       49.66      1.84 o 
   4   5   0        0.51        0.75      1.67 o 
   2   6   0      105.72       95.70      1.32 o 
   3   6   0       17.85       14.86      1.37 o 
   4   6   0       15.05       12.84      1.84 o 
   3   7   0       17.08       16.02      1.64 o 
   4   7   0        5.86        7.64      2.01 o 
   2   8   0       38.96       39.95      1.52 o 
   3   8   0       47.21       50.39      1.96 o 
   4   8   0       11.49       14.35      2.74 o 
   2   9   0        5.29        6.59      1.30 o 
   3   9   0       10.51        9.42      1.84 o 
   4   9   0        0.94        2.13      2.61 o 
   2  10   0       55.13       53.70      1.83 o 
   3  10   0        3.74        3.21      1.90 o 
   2  11   0       24.38       25.48      1.44 o 
   3  11   0        2.93        0.94      1.77 o 
   2  12   0       61.22       65.13      2.23 o 
   3  12   0       20.47       22.47      2.08 o 
   2  13   0        3.11        2.13      2.03 o 
   3  13   0        1.25        1.87      2.24 o 
   2  14   0        0.44        0.45      2.26 o 
   2  15   0        3.63        4.83      2.70 o 
   0 -17   1        3.37        4.04      2.23 o 
  -1 -16   1        1.29        0.86      2.21 o 
   0 -16   1        2.27        1.20      1.94 o 
   1 -16   1        6.21        8.52      2.29 o 
  -2 -15   1        0.57        1.07      2.63 o 
  -1 -15   1        2.54        1.09      1.45 o 
   0 -15   1        0.87        0.37      1.46 o 
   1 -15   1        0.77        0.17      1.23 o 
   2 -15   1        0.24       -0.24      1.55 o 
  -2 -14   1        1.37       -0.23      0.53 o 
  -1 -14   1       18.39       16.10      1.52 o 
   0 -14   1        5.64        5.42      1.57 o 
   1 -14   1        0.75        1.64      1.48 o 
   2 -14   1        0.97        2.08      2.03 o 
  -3 -13   1        4.20        3.90      2.77 o 
  -2 -13   1        4.83        3.98      2.24 o 
  -1 -13   1       28.14       23.06      1.50 o 
   0 -13   1       26.24       23.11      1.24 o 
   1 -13   1        3.65        1.79      1.40 o 
   2 -13   1        2.42        1.47      2.17 o 
   3 -13   1        1.79        1.97      2.89 o 
  -3 -12   1       16.03       15.72      2.69 o 
  -2 -12   1        0.16       -1.27      1.27 o 
  -1 -12   1       67.34       63.48      1.64 o 
   0 -12   1       33.67       36.91      1.43 o 
   1 -12   1       23.75       21.66      1.28 o 
   2 -12   1       66.86       71.07      2.61 o 
   3 -12   1       24.58       23.65      2.46 o 
  -3 -11   1        3.38        2.78      2.18 o 
  -2 -11   1        9.15        6.48      1.73 o 
  -1 -11   1       35.29       35.25      1.27 o 
   0 -11   1       65.40       76.39      1.63 o 
   1 -11   1       92.96       97.93      1.84 o 
   2 -11   1       39.91       42.15      2.09 o 
   3 -11   1        8.66        7.66      2.29 o 
  -3 -10   1        0.29        1.43      2.01 o 
  -2 -10   1       32.04       28.61      1.85 o 
  -1 -10   1      251.65      263.13      2.82 o 
   0 -10   1      109.74      113.36      3.87 o 
   1 -10   1       81.28       86.80      3.27 o 
   2 -10   1       16.27       17.45      1.63 o 
   3 -10   1        9.80        8.93      2.00 o 
  -3  -9   1        8.66        9.84      2.03 o 
  -2  -9   1       24.21       20.71      1.46 o 
  -1  -9   1       63.34       67.92      1.34 o 
   0  -9   1       18.03       17.57      0.81 o 
   1  -9   1        3.19        1.85      0.86 o 
   2  -9   1       61.65       60.01      1.98 o 
   3  -9   1        0.79       -0.25      1.44 o 
   4  -9   1        1.16        1.72      2.51 o 
  -3  -8   1       13.90       14.59      1.75 o 
  -2  -8   1       48.35       48.56      1.72 o 
  -1  -8   1       98.36      106.13      2.13 o 
   0  -8   1       22.51       19.17      0.76 o 
   1  -8   1      120.41      115.98      1.59 o 
   2  -8   1       51.81       55.75      2.13 o 
   3  -8   1       48.01       46.75      1.85 o 
   4  -8   1        5.76        9.00      2.37 o 
  -3  -7   1       22.02       24.81      1.60 o 
  -2  -7   1       17.41       13.43      0.73 o 
  -1  -7   1       27.33       25.64      0.79 o 
   0  -7   1      839.23      986.81      4.17 o 
   1  -7   1       27.49       27.94      0.93 o 
   2  -7   1       59.92       61.73      1.62 o 
   3  -7   1       45.94       50.09      1.79 o 
   4  -7   1        4.73        2.82      2.11 o 
  -4  -6   1        2.57        2.27      1.99 o 
  -3  -6   1       30.41       28.47      1.45 o 
  -2  -6   1      138.31      154.99      1.46 o 
  -1  -6   1     1060.82     1120.05      4.03 o 
   0  -6   1      510.63      540.84      4.05 o 
   1  -6   1       21.23       21.86      1.07 o 
   2  -6   1      105.52      107.78      0.92 o 
   3  -6   1        0.21        1.25      1.34 o 
   4  -6   1        0.23        0.47      1.93 o 
  -4  -5   1        7.57        6.33      1.73 o 
  -3  -5   1        6.81        7.01      1.12 o 
  -2  -5   1      118.60      113.57      2.01 o 
  -1  -5   1      102.72      115.84      1.20 o 
   0  -5   1        2.41        1.17      0.66 o 
   1  -5   1       70.26       75.99      1.57 o 
   2  -5   1       64.43       70.93      1.88 o 
   4  -5   1        9.87       11.43      2.14 o 
  -4  -4   1        0.13        0.32      1.38 o 
  -3  -4   1       10.30        9.39      1.36 o 
  -2  -4   1        3.47        4.68      0.33 o 
  -1  -4   1       95.69       93.67      1.23 o 
   0  -4   1      566.60      549.19      3.31 o 
   1  -4   1      415.83      381.80      2.71 o 
   2  -4   1        0.89        0.57      0.42 o 
   3  -4   1        3.91        2.90      0.93 o 
   4  -4   1        1.63        1.37      1.61 o 
  -4  -3   1        2.54        2.25      1.67 o 
  -3  -3   1       43.92       44.34      0.94 o 
  -2  -3   1      122.78      121.87      2.10 o 
  -1  -3   1       81.40       88.07      1.01 o 
   0  -3   1      160.39      153.29      1.53 o 
   1  -3   1      225.16      222.73      1.30 o 
   2  -3   1      135.40      134.71      1.24 o 
   3  -3   1       26.43       25.61      0.88 o 
   4  -3   1        4.96        4.56      1.78 o 
  -5  -2   1        0.32        1.14      2.15 o 
  -4  -2   1        0.75        0.13      0.55 o 
  -3  -2   1       14.37       12.98      0.79 o 
  -2  -2   1      130.58      136.28      2.22 o 
  -1  -2   1      777.69      778.44      2.70 o 
   0  -2   1      541.75      520.95      2.36 o 
   1  -2   1      771.33      807.65      5.14 o 
   2  -2   1       27.87       32.73      0.55 o 
   3  -2   1       22.63       21.13      0.89 o 
   4  -2   1        2.48        2.20      1.70 o 
  -5  -1   1        0.38       -0.92      1.66 o 
  -4  -1   1        3.72        3.32      1.07 o 
  -3  -1   1       35.59       33.57      0.78 o 
  -2  -1   1      424.07      425.85      2.76 o 
  -1  -1   1     2109.20     2120.24     14.87 o 
   0  -1   1     1346.82       -0.02      0.06 o 
   1  -1   1      550.62      557.02      4.32 o 
   2  -1   1      244.29      238.67      1.90 o 
   3  -1   1       73.34       75.17      1.04 o 
   4  -1   1        5.81        5.69      0.91 o 
  -5   0   1        2.97        1.57      1.76 o 
  -4   0   1        2.94        1.94      0.88 o 
  -3   0   1       16.15       12.47      0.67 o 
  -2   0   1      347.07      398.46      1.56 o 
  -1   0   1     2269.56     2334.75     10.10 o 
   1   0   1    10305.89     9513.67     29.18 o 
   2   0   1       63.19       61.29      0.91 o 
   3   0   1       22.83       22.43      0.57 o 
   4   0   1        0.60       -0.24      0.57 o 
   5   0   1        0.08        0.60      2.33 o 
  -5   1   1        0.41        0.24      0.70 o 
  -4   1   1        3.98        3.93      0.87 o 
  -3   1   1       33.61       31.61      0.64 o 
  -2   1   1      420.19      423.28      3.50 o 
  -1   1   1     2095.50     2114.86      2.76 o 
   1   1   1      547.90      550.45      2.32 o 
   2   1   1      237.03      233.85      2.47 o 
   3   1   1       74.75       77.85      1.08 o 
   4   1   1        5.71        5.00      1.23 o 
   5   1   1        0.21        1.60      1.69 o 
  -5   2   1        0.32        0.33      1.78 o 
  -4   2   1        0.74        0.27      0.64 o 
  -3   2   1       14.01       13.01      0.51 o 
  -2   2   1      136.72      141.58      1.00 o 
  -1   2   1      787.62      772.56      1.24 o 
   0   2   1      555.39      533.33      2.17 o 
   1   2   1      793.77      805.38      7.52 o 
   2   2   1       28.83       33.50      0.40 o 
   3   2   1       23.29       21.24      0.68 o 
   4   2   1        2.50        2.01      1.17 o 
  -4   3   1        2.41        2.35      1.01 o 
  -3   3   1       44.18       45.36      1.10 o 
  -2   3   1      122.43      120.86      1.30 o 
  -1   3   1       84.05       86.18      1.19 o 
   0   3   1      159.86      156.98      1.42 o 
   1   3   1      222.04      218.41      2.52 o 
   2   3   1      137.75      142.63      2.01 o 
   3   3   1       25.59       23.32      0.68 o 
   4   3   1        5.12        4.77      1.17 o 
  -4   4   1        0.14       -0.30      0.45 o 
  -3   4   1        9.99        8.52      0.81 o 
  -2   4   1        3.43        4.48      0.57 o 
  -1   4   1      102.10       95.55      1.41 o 
   0   4   1      575.29      565.15      3.05 o 
   1   4   1      421.60      386.48      1.83 o 
   2   4   1        1.03        0.91      0.40 o 
   3   4   1        3.74        3.49      0.52 o 
   4   4   1        1.61        0.96      1.00 o 
  -4   5   1        7.30        6.19      1.14 o 
  -3   5   1        7.55        7.38      1.45 o 
  -2   5   1      118.44      112.11      2.14 o 
  -1   5   1      103.15      112.38      0.64 o 
   0   5   1        2.34        1.45      0.59 o 
   1   5   1       69.15       75.48      1.28 o 
   2   5   1       61.36       66.92      0.97 o 
   3   5   1      106.25      111.86      2.64 o 
   4   5   1       10.07       10.11      1.68 o 
  -4   6   1        2.55        2.97      2.26 o 
  -3   6   1       30.84       28.41      1.60 o 
   0   6   1      524.94      545.13      3.67 o 
   1   6   1       19.35       17.92      0.78 o 
   2   6   1      108.76      109.34      1.21 o 
   3   6   1        0.27        1.11      1.20 o 
   4   6   1        0.23        0.87      1.80 o 
  -4   7   1       22.87       26.02      2.11 o 
  -3   7   1       22.88       21.64      1.32 o 
   2   7   1       61.47       61.68      0.94 o 
   3   7   1       45.95       51.20      2.00 o 
   4   7   1        4.51        2.84      2.21 o 
  -4   8   1        7.49        6.37      2.08 o 
  -3   8   1       13.93       17.81      1.50 o 
   2   8   1       54.04       61.55      1.83 o 
   3   8   1       48.25       49.13      1.91 o 
   4   8   1        5.73        6.95      2.04 o 
  -4   9   1        2.77        3.22      1.94 o 
  -3   9   1        8.97        9.25      1.35 o 
   2   9   1       60.32       62.21      1.92 o 
   3   9   1        0.71        0.17      1.52 o 
   4   9   1        1.23        1.08      2.02 o 
  -3  10   1        0.28       -0.56      1.89 o 
   2  10   1       16.01       17.67      1.52 o 
   3  10   1        9.76        8.38      1.64 o 
  -3  11   1        3.52        4.82      1.96 o 
   2  11   1       40.92       41.23      1.79 o 
   3  11   1        8.54        6.04      2.16 o 
  -3  12   1       15.84       14.99      2.25 o 
   2  12   1       66.63       77.02      2.37 o 
   3  12   1       24.82       25.97      2.41 o 
  -3  13   1        4.04        3.42      2.75 o 
   2  13   1        2.34        1.74      2.10 o 
   3  13   1        1.74        0.74      2.46 o 
   2  14   1        1.01        3.87      2.19 o 
  -1 -16   2        1.72        2.00      2.23 o 
   0 -16   2        2.00        2.75      1.86 o 
   1 -16   2        4.03        6.09      2.01 o 
  -2 -15   2        0.63       -0.95      2.90 o 
  -1 -15   2        2.76        2.49      1.81 o 
   0 -15   2        4.71        4.03      1.64 o 
   1 -15   2        0.65        0.29      0.66 o 
   2 -15   2        5.96        6.88      3.27 o 
  -2 -14   2        0.92        0.84      2.27 o 
  -1 -14   2        3.24        2.05      1.63 o 
   0 -14   2       14.48       13.32      1.40 o 
   1 -14   2        0.19        0.16      1.28 o 
   2 -14   2        0.21        0.10      0.51 o 
  -3 -13   2        5.19        3.62      3.11 o 
  -2 -13   2        6.00        6.25      2.51 o 
  -1 -13   2        9.72        7.78      1.46 o 
   0 -13   2       15.33       14.60      1.07 o 
   1 -13   2        1.52        1.19      1.93 o 
   2 -13   2        6.60        5.09      2.21 o 
   3 -13   2        2.22        1.02      2.86 o 
  -3 -12   2        6.63        7.48      2.60 o 
  -2 -12   2       21.57       15.89      2.46 o 
  -1 -12   2       23.80       19.76      1.11 o 
   0 -12   2       44.59       43.82      1.42 o 
   1 -12   2       26.29       28.47      2.67 o 
   2 -12   2        7.69        6.98      2.11 o 
   3 -12   2       12.30       11.67      2.69 o 
  -3 -11   2        0.61       -0.13      5.70 o 
  -2 -11   2        4.33        1.79      2.15 o 
  -1 -11   2       35.67       33.23      1.18 o 
   0 -11   2       27.20       27.97      1.15 o 
   1 -11   2       51.05       53.90      1.47 o 
   2 -11   2      133.87      139.79      3.38 o 
   3 -11   2       17.87       17.22      2.42 o 
  -3 -10   2        3.30        1.75      2.10 o 
  -2 -10   2        0.88       -0.15      0.18 o 
  -1 -10   2       66.58       61.33      1.41 o 
   0 -10   2       76.26       75.30      1.61 o 
   1 -10   2       77.72       78.03      1.56 o 
   2 -10   2       30.50       30.69      1.81 o 
   3 -10   2        8.32        8.49      2.26 o 
   4 -10   2        2.22        3.04      2.69 o 
  -3  -9   2       11.39       12.92      1.99 o 
  -2  -9   2       33.29       31.62      1.61 o 
  -1  -9   2       17.31       17.11      0.80 o 
   0  -9   2       29.78       28.31      1.35 o 
   1  -9   2       44.61       39.81      2.04 o 
   2  -9   2       97.65       98.09      2.56 o 
   3  -9   2       18.25       18.90      2.07 o 
   4  -9   2        0.98       -0.69      0.93 o 
  -3  -8   2        7.69        6.45      1.74 o 
  -2  -8   2        7.24        6.41      0.86 o 
  -1  -8   2      246.33      258.34      7.35 o 
   0  -8   2       67.25       69.94      1.78 o 
   1  -8   2       75.54       77.07      2.31 o 
   2  -8   2       96.66      106.13      2.79 o 
   3  -8   2       22.13       24.75      1.90 o 
   4  -8   2        2.29        2.63      2.29 o 
  -3  -7   2       33.49       33.46      1.63 o 
  -2  -7   2       54.28       57.70      2.15 o 
  -1  -7   2       75.99       74.95      1.64 o 
   0  -7   2       34.64       33.41      1.24 o 
   1  -7   2        9.17       10.08      0.63 o 
   2  -7   2       34.98       37.22      1.53 o 
   3  -7   2       37.28       37.81      1.70 o 
   4  -7   2        5.90        7.13      2.43 o 
  -4  -6   2        1.02        0.44      2.45 o 
  -3  -6   2        9.23        8.20      1.42 o 
  -2  -6   2        5.39        3.88      0.66 o 
  -1  -6   2      604.93      667.64      4.24 o 
   0  -6   2      582.76      618.71      4.40 o 
   1  -6   2      113.26      105.89      1.26 o 
   2  -6   2        3.73        4.37      0.62 o 
   3  -6   2       10.69       10.34      1.01 o 
   4  -6   2        1.86        3.00      2.14 o 
  -4  -5   2        5.71        6.04      1.41 o 
  -3  -5   2       26.83       25.24      1.31 o 
  -2  -5   2        6.63        6.63      0.82 o 
  -1  -5   2      338.66      380.93      2.93 o 
   0  -5   2      179.12      185.18      2.22 o 
   1  -5   2      147.05      154.95      1.38 o 
   2  -5   2      145.34      155.92      3.86 o 
   3  -5   2        7.56        6.69      0.97 o 
   4  -5   2        3.81        3.20      2.06 o 
  -4  -4   2        0.05        0.18      0.90 o 
  -3  -4   2        9.80        9.17      0.88 o 
  -2  -4   2      222.73      222.29      1.61 o 
  -1  -4   2      225.76      217.48      2.03 o 
   0  -4   2      152.44      144.56      5.71 o 
   1  -4   2      841.81      851.68      2.89 o 
   2  -4   2       74.81       73.98      1.62 o 
   3  -4   2        0.36        0.57      1.32 o 
   4  -4   2       10.04       11.82      1.76 o 
  -4  -3   2        4.42        5.62      1.24 o 
  -3  -3   2       44.31       41.36      1.36 o 
  -2  -3   2      243.89      256.90      4.67 o 
  -1  -3   2      535.48      542.85      2.04 o 
   0  -3   2      143.05      133.08      2.21 o 
   1  -3   2      266.27      272.66      3.87 o 
   2  -3   2        9.86        9.19      0.40 o 
   3  -3   2        6.88        6.47      1.24 o 
   4  -3   2       11.89       13.28      1.62 o 
  -4  -2   2        0.59        0.10      0.62 o 
  -3  -2   2       37.92       35.96      0.82 o 
  -2  -2   2      366.14      369.15      1.16 o 
  -1  -2   2      378.80      367.03      1.16 o 
   0  -2   2      555.94      579.91      4.51 o 
   1  -2   2      652.18      661.17      4.63 o 
   2  -2   2      222.69      249.74      2.67 o 
   3  -2   2        7.18        7.44      1.37 o 
   4  -2   2        3.64        3.84      1.26 o 
  -5  -1   2        2.44        1.37      2.54 o 
  -4  -1   2        7.68        7.26      1.11 o 
  -3  -1   2        0.55        0.47      0.61 o 
  -2  -1   2      139.30      137.08      0.73 o 
  -1  -1   2     2407.93     2396.36      5.88 o 
   0  -1   2     2197.29     2210.18      3.77 o 
   1  -1   2     1834.34     1869.75      9.95 o 
   2  -1   2       13.79       13.03      0.38 o 
   3  -1   2       22.46       23.02      0.86 o 
   4  -1   2        3.85        2.97      1.22 o 
  -5   0   2        0.56        0.71      1.92 o 
  -4   0   2       15.91       15.14      1.51 o 
  -3   0   2        0.14       -0.02      0.21 o 
  -2   0   2      162.31      157.90      1.26 o 
  -1   0   2     6431.36     6156.02     21.54 o 
   0   0   2     1413.56     1421.38      2.45 o 
   1   0   2     2618.97     2589.71      3.10 o 
   2   0   2      578.58      583.85      1.64 o 
   3   0   2       13.81       14.29      0.70 o 
   4   0   2        3.00        2.42      0.94 o 
  -5   1   2        2.36        2.50      1.77 o 
  -4   1   2        7.90        7.46      1.04 o 
  -3   1   2        0.74        0.59      0.65 o 
  -2   1   2      142.99      137.05      1.12 o 
  -1   1   2     2399.02     2395.97      3.24 o 
   0   1   2     2197.55     2211.86      3.12 o 
   1   1   2     1849.03     1847.92      2.65 o 
   2   1   2       13.57       13.81      0.34 o 
   3   1   2       21.09       19.45      0.70 o 
   4   1   2        3.92        3.57      0.89 o 
  -4   2   2        0.58        0.13      0.35 o 
  -3   2   2       37.80       37.21      0.83 o 
  -2   2   2      358.44      366.57      3.67 o 
  -1   2   2      397.45      377.47      1.32 o 
   0   2   2      554.43      572.78      2.68 o 
   1   2   2      667.91      671.55      1.86 o 
   2   2   2      224.90      256.65      1.34 o 
   3   2   2        6.90        6.35      0.68 o 
   4   2   2        3.67        2.95      1.07 o 
  -4   3   2        4.30        4.66      1.14 o 
  -3   3   2       43.64       41.60      0.86 o 
  -2   3   2      239.80      251.63      1.65 o 
   0   3   2      143.16      131.76      0.81 o 
   1   3   2      264.66      277.33      4.67 o 
   2   3   2       10.69       10.31      0.34 o 
   3   3   2        7.22        8.54      0.48 o 
   4   3   2       11.79       11.82      1.30 o 
  -4   4   2        0.04       -0.26      1.37 o 
  -3   4   2        9.70        8.86      0.75 o 
  -2   4   2      220.52      223.84      1.97 o 
  -1   4   2      216.70      219.55      2.17 o 
   0   4   2      152.97      146.03      1.09 o 
   1   4   2      838.32      854.96      2.86 o 
   2   4   2       77.39       72.61      0.66 o 
   3   4   2        0.34        0.00      0.43 o 
   4   4   2        9.99       10.56      1.99 o 
  -4   5   2        5.89        5.76      1.05 o 
  -3   5   2       26.71       24.25      1.82 o 
  -1   5   2      334.47      364.19      3.03 o 
   0   5   2      179.34      180.97      2.03 o 
   1   5   2      150.37      157.88      1.35 o 
   2   5   2      149.25      158.65      3.27 o 
   3   5   2        6.87        5.89      0.68 o 
   4   5   2        3.72        3.66      1.82 o 
  -4   6   2        1.00        0.22      1.95 o 
  -3   6   2        9.61        9.50      1.34 o 
  -1   6   2      594.20      660.41      4.37 o 
   0   6   2      591.85      627.30      4.04 o 
   1   6   2      111.91      105.14      4.80 o 
   2   6   2        3.10        3.53      0.45 o 
   3   6   2       10.87        9.86      1.32 o 
   4   6   2        1.84        2.91      1.83 o 
  -4   7   2       21.57       24.43      2.26 o 
  -3   7   2       33.28       38.87      1.78 o 
  -1   7   2       74.26       72.04      1.61 o 
   0   7   2       34.66       33.48      1.15 o 
   1   7   2        8.54        9.35      0.57 o 
   2   7   2       35.65       37.91      0.84 o 
   3   7   2       38.42       36.52      1.78 o 
   4   7   2        5.97        7.10      2.51 o 
  -4   8   2        4.03        5.43      2.58 o 
  -3   8   2        8.00       10.28      1.58 o 
   0   8   2       68.01       72.53      1.68 o 
   1   8   2       72.76       73.71      1.14 o 
   2   8   2       94.02      105.60      2.65 o 
   3   8   2       22.43       26.78      1.56 o 
   4   8   2        2.30        2.36      2.16 o 
  -4   9   2        3.08        3.40      2.52 o 
  -3   9   2       11.55       12.62      1.58 o 
   1   9   2       45.87       42.37      1.32 o 
   2   9   2       98.57       93.56      2.31 o 
   3   9   2       17.87       23.29      2.03 o 
   4   9   2        0.94        0.93      1.92 o 
  -3  10   2        3.22        2.55      1.91 o 
   1  10   2       74.53       74.57      1.84 o 
   2  10   2       30.91       34.55      1.60 o 
   3  10   2        8.21        7.00      1.98 o 
  -3  11   2        0.64        0.97      2.18 o 
   1  11   2       50.14       52.65      1.67 o 
   2  11   2      133.62      136.83      2.91 o 
   3  11   2       18.21       17.70      2.06 o 
  -3  12   2        6.77        9.41      2.65 o 
   1  12   2       27.22       29.49      1.43 o 
   2  12   2        7.66        6.72      1.78 o 
   3  12   2       12.35       11.81      2.63 o 
  -3  13   2        5.21        4.93      2.65 o 
   2  13   2        6.74        7.01      2.09 o 
   3  13   2        2.16        1.54      2.93 o 
  -1 -16   3        0.03       -0.61      1.58 o 
   0 -16   3        4.99        8.58      1.75 o 
   1 -16   3        1.05        2.64      2.23 o 
  -2 -15   3        6.36        5.53      2.89 o 
  -1 -15   3        3.76        2.86      1.95 o 
   0 -15   3        0.02       -0.11      1.49 o 
   1 -15   3        0.48        1.05      1.49 o 
   2 -15   3        3.64        7.78      2.87 o 
  -2 -14   3        6.59        4.72      2.47 o 
  -1 -14   3        2.61        2.36      1.34 o 
   0 -14   3       12.17       14.61      1.44 o 
   1 -14   3        4.29        3.78      1.24 o 
   2 -14   3        0.18       -0.45      2.35 o 
  -3 -13   3        0.60        2.41      2.14 o 
  -2 -13   3        2.26        1.15      2.21 o 
  -1 -13   3       12.14       11.19      1.52 o 
   0 -13   3       23.31       23.35      1.27 o 
   1 -13   3        3.85        4.30      1.14 o 
   2 -13   3        4.49        3.61      2.37 o 
   3 -13   3        3.78        2.88      3.08 o 
  -3 -12   3        0.86       -0.10      1.44 o 
  -2 -12   3        0.94        0.90      1.84 o 
  -1 -12   3       10.77        8.56      1.32 o 
   0 -12   3        9.12        7.20      1.25 o 
   1 -12   3       46.95       52.04      1.56 o 
   2 -12   3        2.76        3.22      2.23 o 
   3 -12   3        0.22        1.71      2.55 o 
  -3 -11   3        8.28        9.30      1.81 o 
  -2 -11   3        6.26        6.69      2.21 o 
  -1 -11   3       13.02       13.91      1.53 o 
   0 -11   3       78.57       75.73      2.10 o 
   1 -11   3       28.55       31.98      1.56 o 
   2 -11   3       28.93       25.91      2.20 o 
   3 -11   3       14.49       15.32      2.86 o 
  -3 -10   3        1.28        0.36      0.95 o 
  -2 -10   3        5.12        4.14      1.69 o 
  -1 -10   3        0.48        0.05      0.21 o 
   0 -10   3      398.63      421.68      4.93 o 
   1 -10   3       15.96       14.21      1.30 o 
   2 -10   3       20.82       20.36      1.73 o 
   3 -10   3        2.13        2.11      2.23 o 
  -4  -9   3        0.11        0.86      2.54 o 
  -3  -9   3       33.71       35.60      3.11 o 
  -2  -9   3       42.85       46.76      1.87 o 
  -1  -9   3       10.42       11.10      1.27 o 
   0  -9   3       99.18      102.43      1.72 o 
   1  -9   3      196.99      195.10      2.15 o 
   2  -9   3       25.06       25.93      1.79 o 
   3  -9   3       15.03       13.82      2.21 o 
   4  -9   3        0.15       -0.58      1.68 o 
  -4  -8   3        0.22        1.02      2.69 o 
  -3  -8   3       26.49       27.50      1.55 o 
  -2  -8   3        5.00        5.10      0.90 o 
  -1  -8   3        8.90        9.04      1.00 o 
   0  -8   3      131.88      146.63      2.95 o 
   1  -8   3       71.65       70.46      1.27 o 
   2  -8   3      100.67       98.66      2.52 o 
   3  -8   3       14.84       15.67      2.04 o 
   4  -8   3        0.05       -0.47      1.40 o 
  -4  -7   3        0.10        1.81      2.79 o 
  -3  -7   3       16.53       16.38      1.66 o 
  -2  -7   3       48.18       46.71      1.17 o 
  -1  -7   3      151.54      153.86      2.38 o 
   0  -7   3       18.99       20.48      0.73 o 
   1  -7   3       72.54       74.19      1.82 o 
   2  -7   3       28.96       27.94      0.82 o 
   3  -7   3        4.59        3.20      1.08 o 
   4  -7   3        1.56        2.02      2.51 o 
  -4  -6   3        8.47       10.81      2.89 o 
  -3  -6   3       23.31       23.38      1.46 o 
  -2  -6   3      107.76      107.81      1.81 o 
  -1  -6   3       72.79       72.88      1.63 o 
   0  -6   3      428.97      473.17      2.75 o 
   1  -6   3      230.14      225.61      2.23 o 
   2  -6   3       10.31        8.71      0.71 o 
   3  -6   3        0.80        0.27      0.83 o 
   4  -6   3        0.01        0.99      2.06 o 
  -4  -5   3        0.62        0.01      0.52 o 
  -3  -5   3       30.88       32.12      1.73 o 
  -2  -5   3      157.25      170.72      2.43 o 
  -1  -5   3      139.45      157.52      2.78 o 
   0  -5   3       26.98       27.45      1.68 o 
   1  -5   3       83.08       74.20      1.05 o 
   2  -5   3       97.01      106.76      2.16 o 
   3  -5   3       17.12       17.16      0.89 o 
   4  -5   3        3.99        3.79      2.34 o 
  -4  -4   3        5.12        5.39      1.40 o 
  -3  -4   3        0.03       -0.31      0.66 o 
  -2  -4   3       72.81       77.84      0.99 o 
  -1  -4   3      565.63      597.90     10.30 o 
   0  -4   3      104.26       97.69      1.53 o 
   1  -4   3      144.57      165.22      4.15 o 
   2  -4   3      219.82      225.63      2.00 o 
   3  -4   3       11.56       10.67      1.42 o 
   4  -4   3       10.02        9.26      2.02 o 
  -4  -3   3        6.30        8.42      1.36 o 
  -3  -3   3       14.14       14.87      0.96 o 
  -2  -3   3      126.63      119.27      1.33 o 
  -1  -3   3      234.74      228.38      3.85 o 
   0  -3   3        4.63        6.07      0.24 o 
   1  -3   3      611.02      627.87      3.87 o 
   2  -3   3       54.50       54.77      2.06 o 
   3  -3   3        3.39        2.91      1.42 o 
   4  -3   3       12.01       13.16      1.41 o 
  -4  -2   3        5.79        5.54      1.29 o 
  -3  -2   3       19.18       17.34      0.87 o 
  -2  -2   3      719.57      710.88      2.05 o 
  -1  -2   3      968.92      982.24      3.14 o 
   0  -2   3     1372.49     1369.80      5.19 o 
   1  -2   3       66.21       62.40      0.78 o 
   2  -2   3      247.50      249.61      3.16 o 
   3  -2   3       20.88       21.31      1.00 o 
   4  -2   3        5.69        6.83      1.47 o 
  -4  -1   3        7.93        9.02      1.15 o 
  -3  -1   3       37.44       43.78      0.89 o 
  -2  -1   3      277.45      296.29      1.78 o 
  -1  -1   3      329.86      353.23      4.05 o 
   0  -1   3        3.47        2.51      0.25 o 
   1  -1   3      806.14      826.18      2.06 o 
   2  -1   3      713.57      764.77      2.31 o 
   3  -1   3       34.01       40.51      1.07 o 
   4  -1   3        4.92        6.72      1.38 o 
  -4   0   3        0.14       -0.01      0.20 o 
  -3   0   3        1.05        1.15      0.64 o 
  -2   0   3       90.49       88.88      0.92 o 
  -1   0   3      580.85      581.69      5.08 o 
   0   0   3     1547.43     1592.01      5.48 o 
   1   0   3        0.48        0.53      0.26 o 
   2   0   3      815.54      805.94      5.17 o 
   3   0   3       54.84       51.91      1.20 o 
   4   0   3        0.26        0.23      1.64 o 
  -4   1   3        7.65        9.94      0.97 o 
  -3   1   3       37.05       42.26      1.38 o 
  -2   1   3      275.24      289.31      1.86 o 
  -1   1   3      335.72      357.51      2.49 o 
   0   1   3        3.46        2.76      0.28 o 
   1   1   3      808.44      822.39      3.39 o 
   2   1   3      722.21      774.59      2.22 o 
   3   1   3       33.47       40.01      0.75 o 
   4   1   3        5.02        6.39      1.15 o 
  -4   2   3        5.73        5.83      0.98 o 
  -3   2   3       19.71       17.30      0.71 o 
  -2   2   3      717.77      707.95      2.75 o 
  -1   2   3      951.60      969.00      2.31 o 
   0   2   3     1365.81     1357.33      9.68 o 
   1   2   3       62.32       60.44      0.67 o 
   2   2   3      252.41      260.38      2.29 o 
   3   2   3       21.50       23.19      0.62 o 
   4   2   3        5.68        7.41      1.05 o 
  -4   3   3        6.32        7.34      0.96 o 
  -3   3   3       15.24       15.19      0.86 o 
  -2   3   3      127.42      125.21      1.71 o 
  -1   3   3      234.21      231.79      2.89 o 
   0   3   3        4.72        4.83      0.56 o 
   1   3   3      613.15      629.79      3.15 o 
   2   3   3       51.47       52.01      0.63 o 
   3   3   3        3.61        3.73      0.54 o 
   4   3   3       11.57       14.47      1.36 o 
  -4   4   3        5.15        5.20      1.22 o 
  -3   4   3        0.02       -0.15      0.45 o 
  -2   4   3       72.28       78.76      0.88 o 
  -1   4   3      555.70      593.73      3.74 o 
   0   4   3       99.00       95.29      1.39 o 
   1   4   3      137.36      151.13      3.65 o 
   2   4   3      218.32      222.42      3.01 o 
   3   4   3       11.87       10.84      1.74 o 
   4   4   3       10.04        7.81      2.25 o 
  -4   5   3        0.73        0.32      1.73 o 
  -3   5   3       30.60       31.43      1.42 o 
  -2   5   3      161.18      175.75      2.35 o 
  -1   5   3      142.55      158.32      2.15 o 
   0   5   3       26.82       27.71      0.76 o 
   1   5   3       80.94       76.35      1.01 o 
   2   5   3       96.80      105.01      1.02 o 
   3   5   3       17.20       16.88      0.70 o 
   4   5   3        3.80        3.08      2.01 o 
  -4   6   3        8.53        9.65      1.83 o 
  -3   6   3       22.91       22.01      1.38 o 
  -2   6   3      110.00      104.45      1.97 o 
  -1   6   3       71.73       71.55      1.58 o 
   0   6   3      423.80      469.71      2.09 o 
   1   6   3      232.17      232.75      2.14 o 
   2   6   3        9.32        7.85      0.46 o 
   3   6   3        0.82        0.30      0.98 o 
   4   6   3        0.01       -1.44      2.23 o 
  -4   7   3        0.10        0.27      2.17 o 
  -3   7   3       15.86       17.56      1.30 o 
  -2   7   3       48.46       49.24      1.52 o 
  -1   7   3      150.87      146.45      2.35 o 
   0   7   3       19.08       20.09      0.54 o 
   1   7   3       70.78       73.05      1.10 o 
   2   7   3       27.58       24.73      1.48 o 
   3   7   3        4.28        3.57      1.54 o 
   4   7   3        1.58        0.68      2.42 o 
  -4   8   3        0.22        1.18      2.63 o 
  -3   8   3       26.85       26.81      1.57 o 
  -1   8   3        8.41        8.54      0.95 o 
   0   8   3      130.91      147.59      1.68 o 
   1   8   3       75.66       77.91      1.54 o 
   2   8   3       99.32       95.91      1.13 o 
   3   8   3       14.54       14.08      1.41 o 
   4   8   3        0.04        0.42      2.27 o 
  -4   9   3        0.11        0.24      2.48 o 
  -3   9   3       33.63       34.02      1.86 o 
  -1   9   3       11.01       11.54      1.17 o 
   0   9   3       98.91       99.55      1.24 o 
   1   9   3      194.75      196.73      5.03 o 
   2   9   3       25.40       27.85      2.04 o 
   3   9   3       15.20       13.54      1.92 o 
   4   9   3        0.17        1.35      2.26 o 
  -3  10   3        1.23        1.62      1.74 o 
   0  10   3      402.19      414.24      4.40 o 
   1  10   3       14.64       13.02      0.85 o 
   2  10   3       20.17       18.65      1.44 o 
   3  10   3        2.05        2.21      1.70 o 
  -3  11   3        8.33        9.92      1.87 o 
   1  11   3       28.87       33.04      1.41 o 
   2  11   3       28.27       23.74      1.82 o 
   3  11   3       14.45       15.04      1.69 o 
  -3  12   3        0.91        0.40      2.38 o 
   2  12   3        2.88        2.46      1.74 o 
   3  12   3        0.20       -1.25      2.47 o 
   3  13   3        3.90        5.45      2.60 o 
  -1 -16   4        2.43        4.59      2.48 o 
   0 -16   4        0.39       -0.14      0.50 o 
  -1 -15   4        3.57        5.48      1.58 o 
   0 -15   4        0.47        0.60      1.47 o 
   1 -15   4        2.78        2.23      1.67 o 
  -2 -14   4        0.26       -0.20      0.54 o 
  -1 -14   4       10.51        8.77      1.51 o 
   0 -14   4        7.80        8.84      1.36 o 
   1 -14   4       16.55       17.26      1.52 o 
   2 -14   4        4.49        5.44      3.05 o 
  -2 -13   4        4.68        6.38      1.81 o 
  -1 -13   4        1.97        2.28      1.17 o 
   0 -13   4        3.80        1.52      1.17 o 
   1 -13   4        7.93        7.51      1.20 o 
   2 -13   4        0.18        0.45      2.53 o 
  -3 -12   4        4.95        3.69      2.19 o 
  -2 -12   4       15.44       13.43      1.78 o 
  -1 -12   4        7.99       11.01      1.21 o 
   0 -12   4        4.46        4.34      1.30 o 
   1 -12   4        2.12        2.46      1.24 o 
   2 -12   4       18.45       21.93      2.73 o 
   3 -12   4        0.41       -0.28      5.48 o 
  -3 -11   4        3.94        3.00      1.59 o 
  -2 -11   4       11.72       13.33      1.41 o 
  -1 -11   4        6.60        7.60      1.21 o 
   0 -11   4       43.68       39.98      1.28 o 
   1 -11   4      132.41      124.90      4.66 o 
   2 -11   4        0.59        0.13      0.66 o 
   3 -11   4        0.68       -0.16      0.29 o 
  -3 -10   4        2.49        2.30      1.72 o 
  -2 -10   4        2.32        1.89      1.26 o 
  -1 -10   4        9.17        9.22      1.19 o 
   0 -10   4        7.55        7.51      1.18 o 
   1 -10   4      532.20      567.17      9.23 o 
   2 -10   4       22.10       25.80      2.07 o 
   3 -10   4        0.63       -1.37      1.75 o 
  -4  -9   4        1.21        0.76      2.07 o 
  -3  -9   4        0.85        0.65      1.51 o 
  -2  -9   4      110.35      118.41      2.74 o 
  -1  -9   4       17.62       18.11      1.24 o 
   0  -9   4       75.54       74.84      1.47 o 
   1  -9   4       44.33       44.14      1.20 o 
   2  -9   4       52.56       51.09      2.11 o 
   3  -9   4        5.20        5.14      1.45 o 
  -4  -8   4        0.76       -0.45      0.77 o 
  -3  -8   4       10.69       10.91      1.41 o 
  -2  -8   4      176.81      182.50      1.94 o 
  -1  -8   4      110.71      105.83      1.62 o 
   0  -8   4       93.91       85.04      2.44 o 
   1  -8   4       58.18       63.92      3.49 o 
   2  -8   4       56.40       59.96      2.20 o 
   3  -8   4       12.55       12.28      1.22 o 
   4  -8   4        0.49        0.88      2.60 o 
  -4  -7   4        2.76        2.84      2.79 o 
  -3  -7   4        2.84        2.12      1.19 o 
  -2  -7   4       27.02       24.78      0.91 o 
  -1  -7   4       33.37       33.45      1.52 o 
   0  -7   4       33.83       32.03      1.56 o 
   1  -7   4       30.93       33.08      0.92 o 
   2  -7   4        0.25       -0.59      0.59 o 
   3  -7   4        4.13        4.56      1.23 o 
   4  -7   4        2.80        2.80      2.62 o 
  -4  -6   4        0.56        1.27      2.74 o 
  -3  -6   4        1.93        1.06      1.53 o 
  -2  -6   4       75.24       75.28      1.14 o 
  -1  -6   4      214.08      202.61      3.64 o 
   0  -6   4      243.02      244.90      2.12 o 
   1  -6   4      257.26      250.42      4.02 o 
   2  -6   4       60.67       63.16      0.91 o 
   3  -6   4        0.72        0.90      1.08 o 
   4  -6   4        1.77        2.03      2.74 o 
  -4  -5   4        1.20        1.90      2.65 o 
  -3  -5   4        0.11       -0.26      0.43 o 
  -2  -5   4       59.76       58.83      1.13 o 
  -1  -5   4       43.68       45.67      0.86 o 
   0  -5   4        1.37        1.82      0.37 o 
   1  -5   4       33.98       32.19      0.81 o 
   2  -5   4        5.05        4.56      0.70 o 
   3  -5   4       33.65       35.90      1.09 o 
   4  -5   4        6.26        6.04      1.53 o 
  -4  -4   4        0.32        0.31      2.07 o 
  -3  -4   4       49.99       52.37      1.18 o 
  -2  -4   4       32.60       36.32      0.54 o 
  -1  -4   4      465.53      491.11      2.63 o 
   0  -4   4      377.03      385.69      1.65 o 
   1  -4   4      173.63      216.71      1.88 o 
   2  -4   4        1.01        1.34      0.68 o 
   3  -4   4        0.98        0.96      1.35 o 
   4  -4   4        0.96       -0.12      1.22 o 
  -4  -3   4       16.17       17.13      1.39 o 
  -3  -3   4       24.71       22.30      1.68 o 
  -2  -3   4       17.66       16.59      0.94 o 
  -1  -3   4       30.01       26.80      0.64 o 
   0  -3   4     1136.54     1167.74      2.32 o 
   1  -3   4       52.66       57.50      0.59 o 
   2  -3   4       73.37       78.80      1.08 o 
   3  -3   4       21.24       21.98      1.50 o 
   4  -3   4       16.83       16.15      1.67 o 
  -4  -2   4        6.45        5.48      1.43 o 
  -3  -2   4       62.80       58.48      1.25 o 
  -2  -2   4      122.26      115.19      0.89 o 
  -1  -2   4      422.52      465.39      6.06 o 
   0  -2   4      176.30      172.47      1.24 o 
   1  -2   4      340.70      308.22      2.34 o 
   2  -2   4       37.04       40.25      0.72 o 
   3  -2   4       65.83       63.47      1.65 o 
   4  -2   4       21.40       23.55      1.43 o 
  -4  -1   4        6.25        7.19      1.41 o 
  -3  -1   4       84.01       81.55      1.18 o 
  -2  -1   4      226.30      224.08      1.75 o 
  -1  -1   4      197.59      215.92      2.51 o 
   0  -1   4      266.89      278.50      1.56 o 
   1  -1   4       37.56       44.48      0.58 o 
   2  -1   4      244.08      243.40      2.29 o 
   3  -1   4       27.69       27.96      1.07 o 
   4  -1   4        0.71        0.84      1.24 o 
  -4   0   4        0.10        0.09      1.62 o 
  -3   0   4        0.33       -0.15      0.40 o 
  -2   0   4       78.69       78.12      1.09 o 
  -1   0   4       71.03       64.23      0.91 o 
   0   0   4      370.18      350.65      2.11 o 
   1   0   4      139.06      172.83      2.84 o 
   2   0   4       41.26       38.79      0.62 o 
   3   0   4       43.98       37.07      0.89 o 
   4   0   4        5.60        3.27      1.28 o 
  -4   1   4        6.28        7.43      1.08 o 
  -3   1   4       85.14       80.07      1.69 o 
  -2   1   4      224.03      222.53      2.29 o 
  -1   1   4      196.62      217.89      1.61 o 
   0   1   4      267.14      276.81      1.56 o 
   1   1   4       36.43       43.75      0.61 o 
   2   1   4      248.09      248.09      3.74 o 
   3   1   4       28.84       28.90      0.79 o 
   4   1   4        0.64        1.03      1.11 o 
  -4   2   4        6.45        6.62      1.13 o 
  -3   2   4       61.61       57.97      1.03 o 
  -2   2   4      126.73      118.15      3.06 o 
  -1   2   4      422.73      456.59      5.03 o 
   0   2   4      180.39      170.92      1.24 o 
   1   2   4      335.64      307.98      2.78 o 
   2   2   4       34.79       36.79      0.60 o 
   3   2   4       66.48       66.77      0.96 o 
   4   2   4       21.39       22.21      1.19 o 
  -4   3   4       16.20       15.16      1.09 o 
  -3   3   4       23.66       22.06      0.75 o 
  -2   3   4       19.05       18.29      0.51 o 
  -1   3   4       29.50       26.81      0.40 o 
   0   3   4     1136.09     1175.56      5.25 o 
   1   3   4       54.62       59.68      0.73 o 
   2   3   4       74.18       82.42      0.83 o 
   3   3   4       21.85       25.60      0.78 o 
   4   3   4       17.24       16.89      3.13 o 
  -4   4   4        0.31        0.36      1.35 o 
  -3   4   4       50.37       49.81      0.97 o 
  -2   4   4       34.54       36.60      0.65 o 
  -1   4   4      470.43      488.72      3.65 o 
   0   4   4      373.72      374.18      3.13 o 
   1   4   4      182.76      227.09      2.38 o 
   2   4   4        0.88        1.49      0.44 o 
   3   4   4        0.88       -0.04      0.58 o 
   4   4   4        0.96       -0.04      2.48 o 
  -4   5   4        1.31        1.49      1.83 o 
  -3   5   4        0.05       -0.01      0.09 o 
  -2   5   4       58.18       61.04      1.54 o 
  -1   5   4       45.34       47.95      1.31 o 
   0   5   4        1.33        1.51      0.96 o 
   1   5   4       35.46       34.40      1.54 o 
   2   5   4        5.20        5.67      0.55 o 
   3   5   4       34.52       36.66      0.86 o 
   4   5   4        6.15        5.79      2.24 o 
  -4   6   4        0.54        0.96      1.99 o 
  -3   6   4        1.78        2.13      1.33 o 
  -2   6   4       74.32       78.83      1.83 o 
  -1   6   4      218.76      206.28      2.70 o 
   0   6   4      244.99      239.95      3.57 o 
   1   6   4      259.13      254.83      1.94 o 
   2   6   4       61.79       65.06      0.91 o 
   3   6   4        0.77        0.17      0.62 o 
   4   6   4        1.77       -0.13      2.61 o 
  -4   7   4        2.92        3.25      2.10 o 
  -2   7   4       25.69       24.31      1.20 o 
  -1   7   4       33.44       32.62      1.27 o 
   0   7   4       34.07       31.24      0.63 o 
   1   7   4       32.07       33.25      0.84 o 
   2   7   4        0.40       -0.04      0.25 o 
   3   7   4        4.05        4.13      1.03 o 
   4   7   4        2.86        2.18      2.42 o 
  -4   8   4        0.75       -0.35      2.15 o 
  -2   8   4      178.61      186.95      3.01 o 
  -1   8   4      111.98      109.82      2.26 o 
   0   8   4       95.21       85.87      1.92 o 
   1   8   4       58.64       63.81      1.15 o 
   2   8   4       58.25       64.15      0.97 o 
   3   8   4       12.41       11.42      2.03 o 
   4   8   4        0.49        1.45      2.98 o 
  -2   9   4      110.38      129.02      2.65 o 
  -1   9   4       18.34       16.17      1.09 o 
   0   9   4       75.83       71.93      1.95 o 
   1   9   4       43.92       44.91      1.42 o 
   2   9   4       51.13       48.01      0.88 o 
   3   9   4        5.02        5.03      1.70 o 
  -1  10   4        8.20        8.37      1.61 o 
   0  10   4        7.43        7.85      1.45 o 
   1  10   4      534.86      566.02      3.48 o 
   2  10   4       21.67       19.99      1.35 o 
   3  10   4        0.67        0.43      1.89 o 
  -1  11   4        6.41        5.28      1.55 o 
   0  11   4       43.80       41.37      1.74 o 
   1  11   4      132.52      130.90      2.72 o 
   2  11   4        0.66        0.47      1.50 o 
   3  11   4        0.64        0.51      2.11 o 
   0  12   4        3.90        1.84      1.41 o 
   1  12   4        2.09        3.06      1.34 o 
   3  12   4        0.39        1.70      2.80 o 
  -1 -15   5        2.51        4.37      1.77 o 
   0 -15   5        0.47        1.80      1.62 o 
   1 -15   5        2.68        2.52      1.80 o 
  -2 -14   5        0.20        0.18      2.09 o 
  -1 -14   5        1.12        2.02      1.79 o 
   0 -14   5        0.37        0.28      1.34 o 
   1 -14   5        5.42        6.16      1.50 o 
   2 -14   5        2.63        3.70      3.05 o 
  -2 -13   5        6.68        9.34      1.92 o 
  -1 -13   5        7.19        7.48      1.74 o 
   0 -13   5        6.06        4.75      1.55 o 
   1 -13   5        4.41        3.53      1.52 o 
   2 -13   5        5.92        5.89      2.85 o 
  -3 -12   5        0.52        0.82      2.34 o 
  -2 -12   5        3.17        2.25      1.68 o 
  -1 -12   5        4.41        3.26      1.39 o 
   0 -12   5        3.03        3.01      1.46 o 
   1 -12   5        7.10        5.67      1.33 o 
   2 -12   5        1.71        1.61      2.46 o 
   3 -12   5        0.22       -0.55      6.49 o 
  -3 -11   5        0.99        1.29      1.88 o 
  -2 -11   5        0.92        0.55      1.99 o 
  -1 -11   5       11.23       12.02      1.15 o 
   0 -11   5       38.52       44.87      1.37 o 
   1 -11   5       39.64       37.09      1.35 o 
   2 -11   5       39.25       34.68      2.67 o 
   3 -11   5        2.88        3.50      2.55 o 
  -3 -10   5        3.28        3.72      1.72 o 
  -2 -10   5        9.52        8.63      2.14 o 
  -1 -10   5       72.80       74.07      1.60 o 
   0 -10   5      175.22      195.04      2.45 o 
   1 -10   5       19.95       15.34      1.26 o 
   2 -10   5       21.89       22.32      2.41 o 
   3 -10   5        2.27        0.15      2.06 o 
  -3  -9   5        6.66        4.94      1.51 o 
  -2  -9   5        7.36        7.19      1.92 o 
  -1  -9   5      165.43      173.86      2.19 o 
   0  -9   5      128.10      126.84      4.43 o 
   1  -9   5       33.46       28.96      1.11 o 
   2  -9   5       18.42       20.87      1.88 o 
   3  -9   5        3.46        1.46      2.01 o 
  -4  -8   5        0.07        0.68      3.13 o 
  -3  -8   5       10.13        6.20      1.82 o 
  -2  -8   5       12.70       12.20      1.43 o 
  -1  -8   5      104.46      105.87      1.60 o 
   0  -8   5       37.07       29.68      1.03 o 
   1  -8   5      128.18      128.80      2.21 o 
   2  -8   5        4.40        2.78      0.97 o 
   3  -8   5        4.32        3.57      1.39 o 
   4  -8   5        2.82        3.09      3.08 o 
  -4  -7   5        0.57        0.91      3.03 o 
  -3  -7   5        3.17        1.91      1.71 o 
  -2  -7   5        4.03        2.34      0.85 o 
  -1  -7   5       32.32       35.93      0.95 o 
   0  -7   5        2.26        1.80      0.63 o 
   1  -7   5       48.72       45.69      1.88 o 
   2  -7   5        2.82        3.52      0.82 o 
   3  -7   5        1.07        0.96      1.30 o 
   4  -7   5        0.26       -1.11      4.48 o 
  -4  -6   5        1.21        0.97      3.21 o 
  -3  -6   5        1.02        0.50      1.11 o 
  -2  -6   5       19.47       18.35      0.81 o 
  -1  -6   5       92.73       87.23      1.32 o 
   0  -6   5      109.96      103.42      1.02 o 
   1  -6   5       99.49      111.66      2.00 o 
   2  -6   5       61.75       57.55      1.15 o 
   3  -6   5        2.75        2.77      1.26 o 
   4  -6   5        0.66       -0.06      0.12 o 
  -4  -5   5        3.52        3.89      2.97 o 
  -3  -5   5       17.87       16.28      1.03 o 
  -2  -5   5        4.17        2.16      0.75 o 
  -1  -5   5        4.08        4.18      0.27 o 
   0  -5   5       60.36       65.88      1.04 o 
   1  -5   5       37.96       41.06      0.59 o 
   2  -5   5       15.91       15.71      0.80 o 
   3  -5   5        1.49        1.96      1.57 o 
   4  -5   5        5.16        4.79      1.70 o 
  -4  -4   5        4.08        5.42      1.60 o 
  -3  -4   5       10.45        9.82      1.10 o 
  -2  -4   5       79.17       86.66      1.19 o 
  -1  -4   5      177.95      182.69      2.56 o 
   0  -4   5      978.01     1063.79      5.91 o 
   1  -4   5      357.13      385.27      3.13 o 
   2  -4   5        7.75        5.67      0.55 o 
   3  -4   5        8.85        7.00      1.10 o 
   4  -4   5        8.60        9.05      1.80 o 
  -4  -3   5       15.92       15.56      1.38 o 
  -3  -3   5       94.08       94.26      2.68 o 
  -2  -3   5       57.24       53.51      0.69 o 
  -1  -3   5       27.70       30.57      1.09 o 
   0  -3   5      105.97      113.71      0.97 o 
   1  -3   5      237.53      244.03      2.56 o 
   2  -3   5       15.45       13.59      0.52 o 
   3  -3   5       23.49       19.85      1.20 o 
   4  -3   5        6.42        7.04      1.74 o 
  -4  -2   5        7.57        7.47      1.58 o 
  -3  -2   5      125.86      130.50      2.98 o 
  -2  -2   5      118.20      115.69      0.94 o 
  -1  -2   5      485.95      454.40      3.09 o 
   0  -2   5      453.50      465.71      2.37 o 
   1  -2   5      288.80      323.82      3.04 o 
   2  -2   5       25.24       24.00      0.56 o 
   3  -2   5       91.12       97.41      2.92 o 
   4  -2   5       18.60       16.76      1.83 o 
  -4  -1   5        7.03        8.52      1.59 o 
  -3  -1   5        5.75        7.32      0.80 o 
  -2  -1   5      181.06      174.58      1.75 o 
  -1  -1   5      109.46      117.87      1.20 o 
   0  -1   5       57.49       70.04      2.17 o 
   1  -1   5       36.73       37.20      0.77 o 
   2  -1   5      144.01      141.82      1.12 o 
   3  -1   5      142.14      151.13      1.66 o 
   4  -1   5        1.79        1.09      1.40 o 
  -4   0   5        0.79        0.04      0.74 o 
  -3   0   5        0.00       -0.61      0.61 o 
  -2   0   5       61.95       63.01      1.10 o 
  -1   0   5      119.52      104.46      2.39 o 
   0   0   5      520.64      537.09      2.16 o 
   1   0   5      358.22      375.29      1.35 o 
   2   0   5        1.93        0.72      0.41 o 
   3   0   5        1.37        2.50      0.85 o 
   4   0   5        9.69        9.80      1.42 o 
  -4   1   5        7.02        7.85      1.23 o 
  -3   1   5        5.44        6.64      0.90 o 
  -2   1   5      182.59      177.19      3.51 o 
  -1   1   5      110.42      118.99      2.00 o 
   0   1   5       57.38       71.12      1.19 o 
   1   1   5       38.52       38.20      0.87 o 
   2   1   5      142.95      137.30      1.94 o 
   3   1   5      144.32      149.32      3.26 o 
   4   1   5        1.87        2.00      1.02 o 
  -4   2   5        7.63        7.05      1.16 o 
  -3   2   5      125.46      126.90      2.07 o 
  -2   2   5      113.22      108.59      1.27 o 
  -1   2   5      479.60      445.42      1.58 o 
   0   2   5      448.05      460.18      6.77 o 
   1   2   5      290.73      324.11      1.70 o 
   2   2   5       23.80       23.90      1.07 o 
   3   2   5       90.29      100.12      1.68 o 
   4   2   5       18.65       19.36      2.28 o 
  -4   3   5       16.46       15.70      1.50 o 
  -3   3   5       94.08       94.79      1.30 o 
  -2   3   5       55.94       53.43      0.83 o 
  -1   3   5       27.06       29.27      0.52 o 
   0   3   5      106.65      118.61      1.60 o 
   1   3   5      237.33      252.57      2.87 o 
   2   3   5       16.04       15.46      0.74 o 
   3   3   5       22.49       20.78      1.69 o 
   4   3   5        6.46        8.14      1.32 o 
  -4   4   5        4.03        4.88      1.34 o 
  -3   4   5       10.16       10.59      1.54 o 
  -2   4   5       78.13       82.71      0.93 o 
  -1   4   5      181.66      180.44      4.96 o 
   0   4   5      969.36     1066.41      5.70 o 
   1   4   5      351.78      380.95      3.42 o 
   2   4   5        7.56        5.23      0.48 o 
   3   4   5        8.81        7.58      0.82 o 
   4   4   5        8.55        8.40      1.38 o 
  -4   5   5        3.43        2.84      1.99 o 
  -2   5   5        3.73        1.13      1.14 o 
  -1   5   5        4.48        4.08      0.79 o 
   0   5   5       60.36       67.43      1.61 o 
   1   5   5       37.90       38.29      1.36 o 
   2   5   5       15.57       15.66      0.61 o 
   3   5   5        1.74        2.04      0.80 o 
   4   5   5        5.33        6.25      1.25 o 
  -4   6   5        1.17       -0.82      1.18 o 
  -2   6   5       18.25       17.71      1.09 o 
  -1   6   5       90.06       83.02      1.84 o 
   0   6   5      107.46       98.11      1.94 o 
   1   6   5       96.96      114.42      2.07 o 
   2   6   5       60.92       56.74      0.92 o 
   3   6   5        2.64        3.24      1.14 o 
   4   6   5        0.65        0.70      2.50 o 
  -4   7   5        0.54        1.10      2.56 o 
  -3   7   5        3.47        3.44      1.53 o 
  -2   7   5        3.55        2.03      1.37 o 
  -1   7   5       31.23       35.61      1.39 o 
   0   7   5        2.16        2.11      0.92 o 
   1   7   5       49.82       46.88      1.03 o 
   2   7   5        3.11        3.19      0.63 o 
   3   7   5        0.91       -0.17      0.31 o 
   4   7   5        0.27        1.10      2.26 o 
  -4   8   5        0.07       -1.94      2.99 o 
  -2   8   5       13.14       13.89      1.53 o 
  -1   8   5      103.90      108.41      2.33 o 
   0   8   5       38.09       32.36      1.42 o 
   1   8   5      126.15      127.40      1.58 o 
   2   8   5        4.64        3.88      0.70 o 
   3   8   5        4.26        3.83      2.18 o 
  -2   9   5        6.89        7.37      1.70 o 
  -1   9   5      165.92      178.16      3.11 o 
   0   9   5      128.26      120.27      2.52 o 
   1   9   5       34.45       30.82      1.51 o 
   2   9   5       18.36       18.72      1.31 o 
   3   9   5        3.46        1.42      2.19 o 
  -2  10   5       10.03        8.82      1.69 o 
  -1  10   5       74.47       75.66      2.21 o 
   0  10   5      173.17      185.28      3.20 o 
   1  10   5       20.84       16.01      1.67 o 
   2  10   5       22.08       22.10      1.42 o 
   3  10   5        2.27        0.89      2.19 o 
  -2  11   5        0.88        0.37      1.66 o 
  -1  11   5       11.18       12.73      1.78 o 
   1  11   5       39.38       37.71      1.73 o 
   3  11   5        2.75        2.57      2.70 o 
  -1  12   5        4.50        3.46      1.67 o 
   0  12   5        2.84        2.63      1.61 o 
   1  12   5        6.88        5.16      1.84 o 
   0  13   5        6.04        4.72      1.71 o 
   1  13   5        4.45        4.15      1.60 o 
  -1 -15   6        2.59        1.17      1.24 o 
   0 -15   6        0.63        0.34      1.66 o 
  -1 -14   6        4.61        5.45      1.88 o 
   0 -14   6        7.63        7.72      1.77 o 
   1 -14   6        4.28        4.72      1.69 o 
  -2 -13   6        0.45        0.08      0.77 o 
  -1 -13   6        1.76        4.07      1.65 o 
   0 -13   6        2.09        1.95      1.50 o 
   1 -13   6        0.66       -0.29      3.37 o 
   2 -13   6        0.37       -0.81      1.66 o 
  -2 -12   6        6.90        7.82      2.60 o 
  -1 -12   6       18.35       21.63      1.64 o 
   0 -12   6        9.91       12.16      1.26 o 
   1 -12   6        2.92        3.24      1.26 o 
   2 -12   6        3.14        2.89      2.33 o 
  -3 -11   6        5.67        5.79      2.12 o 
  -2 -11   6        2.06        2.23      1.81 o 
  -1 -11   6       29.87       31.03      1.21 o 
   0 -11   6       21.02       27.16      1.13 o 
   1 -11   6       14.83       12.74      1.26 o 
   2 -11   6       10.04       10.71      2.17 o 
   3 -11   6        6.52        4.79      2.91 o 
  -3 -10   6        2.63        2.22      2.27 o 
  -2 -10   6        1.15       -0.10      0.68 o 
  -1 -10   6       52.58       54.69      1.42 o 
   0 -10   6      193.81      205.13      4.53 o 
   1 -10   6       21.37       18.20      1.06 o 
   2 -10   6       18.68       18.23      1.78 o 
   3 -10   6        0.25       -1.25      2.83 o 
  -3  -9   6       15.53       16.87      2.44 o 
  -2  -9   6       24.06       21.76      1.83 o 
  -1  -9   6      158.34      165.08      4.15 o 
   0  -9   6       75.60       75.78      2.14 o 
   1  -9   6       46.38       49.90      1.76 o 
   2  -9   6       18.10       17.37      1.89 o 
   3  -9   6        2.92        1.70      2.41 o 
  -3  -8   6        3.42        2.76      1.87 o 
  -2  -8   6       46.13       47.55      1.79 o 
  -1  -8   6       99.27       94.22      1.60 o 
   0  -8   6       78.15       87.50      1.51 o 
   1  -8   6       19.56       21.52      0.89 o 
   2  -8   6       66.88       68.00      2.22 o 
   3  -8   6       17.78       17.90      2.37 o 
  -4  -7   6        1.16        1.39      3.37 o 
  -3  -7   6        5.53        4.91      1.70 o 
  -2  -7   6       29.41       27.32      1.01 o 
  -1  -7   6        3.95        4.13      0.72 o 
   0  -7   6        8.26        8.38      0.76 o 
   1  -7   6       14.79       14.13      0.84 o 
   2  -7   6        7.04        7.48      1.46 o 
   3  -7   6        0.88        0.70      1.94 o 
  -4  -6   6        0.14        0.62      2.95 o 
  -3  -6   6        1.29        1.96      1.11 o 
  -2  -6   6        7.56        6.97      1.48 o 
  -1  -6   6       46.06       51.05      2.43 o 
   0  -6   6       61.17       59.89      1.09 o 
   1  -6   6       34.73       33.83      0.75 o 
   2  -6   6       45.02       45.92      1.08 o 
   3  -6   6       11.50       10.45      1.02 o 
   4  -6   6        0.58       -0.30      1.22 o 
  -4  -5   6        2.67        3.18      3.02 o 
  -3  -5   6       11.64       10.41      1.11 o 
  -2  -5   6       22.86       23.08      0.80 o 
  -1  -5   6        2.88        1.26      0.75 o 
   0  -5   6       56.80       52.26      0.66 o 
   1  -5   6       81.63       79.46      0.91 o 
   2  -5   6       33.56       33.72      0.82 o 
   3  -5   6       24.15       26.44      1.05 o 
   4  -5   6        0.81       -0.03      1.45 o 
  -4  -4   6       11.85       10.59      2.88 o 
  -3  -4   6        2.57        2.29      1.16 o 
  -2  -4   6       78.90       86.43      3.67 o 
  -1  -4   6       24.66       23.62      0.93 o 
   0  -4   6      261.48      274.96      1.57 o 
   1  -4   6      210.10      221.85      2.14 o 
   2  -4   6        7.87        6.99      0.56 o 
   3  -4   6        4.28        2.79      1.43 o 
   4  -4   6        2.45        1.69      1.72 o 
  -4  -3   6        2.18        1.20      1.48 o 
  -3  -3   6       50.92       55.04      2.16 o 
  -2  -3   6       74.02       71.11      1.03 o 
  -1  -3   6      209.07      199.61      1.85 o 
   0  -3   6      221.32      239.94      1.58 o 
   1  -3   6       49.65       47.83      0.78 o 
   2  -3   6       19.97       19.42      0.58 o 
   3  -3   6        5.12        4.00      1.15 o 
   4  -3   6        5.43        4.28      1.65 o 
  -4  -2   6        3.03        1.80      1.54 o 
  -3  -2   6       33.31       31.30      1.79 o 
  -2  -2   6       79.80       90.64      1.12 o 
  -1  -2   6       13.38       13.86      0.62 o 
   0  -2   6      481.34      471.96      2.71 o 
   1  -2   6      182.63      172.53      2.20 o 
   2  -2   6       54.66       53.46      1.19 o 
   3  -2   6       39.50       42.59      1.01 o 
   4  -2   6        4.56        4.88      1.50 o 
  -4  -1   6        3.88        3.46      1.57 o 
  -3  -1   6       31.99       33.82      1.17 o 
  -2  -1   6        6.30        4.92      0.70 o 
  -1  -1   6       36.75       29.13      0.79 o 
   0  -1   6      142.88      152.13      1.44 o 
   1  -1   6       88.99       94.27      1.11 o 
   2  -1   6       51.79       46.65      0.71 o 
   3  -1   6       72.90       81.04      1.81 o 
   4  -1   6       21.17       22.16      1.42 o 
  -4   0   6        0.18       -0.17      1.17 o 
  -3   0   6        7.45        7.06      0.83 o 
  -2   0   6       29.01       30.29      1.02 o 
  -1   0   6       46.65       42.58      0.91 o 
   0   0   6       13.07       10.12      0.41 o 
   1   0   6        7.21        7.39      0.34 o 
   2   0   6        9.65        9.18      0.62 o 
   3   0   6       11.34        9.82      0.75 o 
   4   0   6        1.71        4.09      1.25 o 
  -4   1   6        4.03        4.28      2.55 o 
  -3   1   6       31.94       32.41      0.92 o 
  -2   1   6        6.70        5.45      0.58 o 
  -1   1   6       35.65       27.53      1.29 o 
   0   1   6      142.39      152.57      1.45 o 
   1   1   6       90.55       98.37      0.88 o 
   2   1   6       49.48       43.59      0.83 o 
   3   1   6       72.54       77.96      1.91 o 
   4   1   6       21.42       22.72      2.25 o 
  -4   2   6        3.00        2.09      2.05 o 
  -3   2   6       34.10       34.43      1.17 o 
  -2   2   6       79.33       90.25      1.43 o 
  -1   2   6       10.94       11.89      0.51 o 
   0   2   6      472.43      475.49      2.55 o 
   1   2   6      178.42      170.96      2.52 o 
   2   2   6       56.27       59.30      0.95 o 
   3   2   6       39.61       41.90      1.27 o 
   4   2   6        4.56        4.71      1.40 o 
  -4   3   6        2.03        1.37      1.62 o 
  -3   3   6       52.69       60.87      2.26 o 
  -2   3   6       75.43       73.73      1.36 o 
  -1   3   6      210.67      201.37      1.92 o 
   0   3   6      222.01      241.98      2.90 o 
   1   3   6       49.67       51.73      0.99 o 
   2   3   6       21.09       21.49      0.69 o 
   3   3   6        5.53        4.20      1.12 o 
   4   3   6        5.27        4.17      1.51 o 
  -4   4   6       11.93        9.69      1.61 o 
  -3   4   6        2.71        2.12      1.79 o 
  -2   4   6       78.58       81.76      1.60 o 
  -1   4   6       24.42       23.24      0.81 o 
   0   4   6      271.37      283.09      3.21 o 
   1   4   6      209.39      232.07      2.96 o 
   2   4   6        8.09        6.98      0.61 o 
   3   4   6        4.41        3.09      1.01 o 
   4   4   6        2.46        1.29      1.66 o 
  -4   5   6        2.64        2.99      2.67 o 
  -3   5   6       11.54        9.39      1.37 o 
  -2   5   6       23.47       21.72      0.93 o 
  -1   5   6        2.97        0.45      1.14 o 
   0   5   6       56.73       51.90      1.54 o 
   1   5   6       80.26       80.42      1.83 o 
   2   5   6       33.14       33.39      2.04 o 
   3   5   6       23.47       24.23      1.04 o 
   4   5   6        0.83        0.20      1.63 o 
  -4   6   6        0.13       -0.86      2.77 o 
  -2   6   6        7.49        5.67      1.42 o 
  -1   6   6       46.07       50.16      1.62 o 
   0   6   6       61.05       63.35      1.71 o 
   1   6   6       35.93       36.82      1.38 o 
   2   6   6       45.43       48.28      1.62 o 
   3   6   6       11.44       10.76      1.29 o 
  -4   7   6        1.14        0.66      2.57 o 
  -3   7   6        5.50        5.34      1.84 o 
  -2   7   6       30.39       26.66      1.59 o 
  -1   7   6        4.12        4.30      1.03 o 
   0   7   6        8.04        8.60      1.27 o 
   1   7   6       14.67       12.89      0.93 o 
   2   7   6        7.36        7.83      0.69 o 
   3   7   6        0.87        0.06      0.74 o 
  -3   8   6        3.37        1.97      1.98 o 
  -2   8   6       46.02       46.20      1.81 o 
  -1   8   6      101.21      101.41      2.45 o 
   0   8   6       79.26       83.12      2.14 o 
   1   8   6       20.72       24.20      1.27 o 
   2   8   6       66.54       66.39      1.38 o 
   3   8   6       17.95       18.74      1.43 o 
  -3   9   6       15.42       17.66      1.86 o 
  -2   9   6       23.56       19.00      1.84 o 
  -1   9   6      156.65      170.63      3.19 o 
   0   9   6       75.20       77.76      2.17 o 
   1   9   6       45.49       45.89      1.77 o 
   2   9   6       17.71       16.01      0.96 o 
   3   9   6        2.75        1.36      2.30 o 
  -2  10   6        0.99        0.41      1.65 o 
  -1  10   6       53.98       55.41      2.10 o 
   0  10   6      195.42      207.24      3.46 o 
   1  10   6       20.75       20.37      1.75 o 
   2  10   6       19.23       19.40      1.14 o 
   3  10   6        0.23       -0.56      1.05 o 
  -2  11   6        1.92        0.37      1.27 o 
  -1  11   6       30.29       31.00      1.76 o 
   0  11   6       20.80       23.11      1.49 o 
   1  11   6       15.10       13.65      1.81 o 
  -2  12   6        6.88        8.48      1.85 o 
  -1  12   6       17.97       19.61      1.88 o 
   0  12   6        9.94       11.09      2.05 o 
   1  12   6        2.66        2.34      1.88 o 
  -1  13   6        1.70        2.07      2.06 o 
   0  13   6        2.05        2.86      1.83 o 
   1  13   6        0.67       -0.67     18.80 o 
   0  14   6        7.33        8.83      2.06 o 
   1  14   6        4.08        4.84      2.20 o 
  -1 -14   7        3.22        4.59      2.04 o 
   0 -14   7        6.47        6.01      2.19 o 
   1 -14   7        0.61       -0.90      2.73 o 
  -2 -13   7        0.02       -1.93      2.41 o 
  -1 -13   7        2.62        2.93      1.78 o 
   0 -13   7        2.90        2.68      1.60 o 
   1 -13   7        4.29        4.66      2.44 o 
  -2 -12   7        0.49        1.45      2.67 o 
  -1 -12   7       15.13       17.09      1.51 o 
   0 -12   7       14.06       12.74      1.52 o 
   1 -12   7       17.99       21.96      1.63 o 
   2 -12   7        4.18        2.34      2.49 o 
  -2 -11   7       10.52       11.11      2.49 o 
  -1 -11   7        9.31        7.41      1.29 o 
   0 -11   7       31.40       26.93      1.39 o 
   1 -11   7        3.07        3.53      1.39 o 
   2 -11   7        0.26        0.52      2.15 o 
  -3 -10   7        2.54        1.43      2.41 o 
  -2 -10   7        9.84        6.03      1.99 o 
  -1 -10   7       15.69       15.73      1.12 o 
   0 -10   7       50.20       51.93      1.41 o 
   1 -10   7        6.61        4.59      1.33 o 
   2 -10   7        2.85        1.15      2.13 o 
   3 -10   7        4.26        4.85      3.19 o 
  -3  -9   7        5.26        6.43      2.23 o 
  -2  -9   7       17.47       18.56      1.52 o 
  -1  -9   7       71.33       66.40      2.92 o 
   0  -9   7       92.05      101.19      2.57 o 
   1  -9   7        2.28        1.90      1.23 o 
   2  -9   7        7.80        7.74      2.01 o 
   3  -9   7       15.00       14.69      2.53 o 
  -3  -8   7        0.91       -0.61      0.76 o 
  -2  -8   7       38.75       42.08      1.80 o 
  -1  -8   7       99.72       96.89      1.68 o 
   0  -8   7      168.83      164.06      3.85 o 
   1  -8   7       45.90       47.25      1.28 o 
   2  -8   7        1.43        1.15      1.76 o 
   3  -8   7        4.72        3.92      1.68 o 
  -3  -7   7        0.03        0.55      1.33 o 
  -2  -7   7        7.65        7.27      1.00 o 
  -1  -7   7        5.90        3.63      0.85 o 
   0  -7   7       18.83       18.36      0.73 o 
   1  -7   7        7.93        7.61      0.73 o 
   2  -7   7       37.71       39.12      1.32 o 
   3  -7   7        8.14        9.78      1.74 o 
  -4  -6   7        0.12        0.82      3.47 o 
  -3  -6   7        1.50        2.74      1.27 o 
  -2  -6   7        5.17        3.63      1.00 o 
  -1  -6   7       26.07       25.44      0.97 o 
   0  -6   7       37.83       37.86      0.64 o 
   1  -6   7       25.79       19.87      0.58 o 
   2  -6   7        1.62        0.02      0.32 o 
   3  -6   7        4.31        3.32      1.71 o 
  -4  -5   7        1.60        3.70      3.50 o 
  -3  -5   7        4.81        3.92      1.29 o 
  -2  -5   7       12.68       11.83      0.86 o 
  -1  -5   7       25.27       26.81      1.26 o 
   0  -5   7       19.74       17.53      0.48 o 
   1  -5   7       18.76       21.26      0.69 o 
   2  -5   7       12.13       13.07      0.84 o 
   3  -5   7       18.79       19.46      1.61 o 
   4  -5   7        0.69        4.93      3.37 o 
  -4  -4   7        0.28        0.03      3.00 o 
  -3  -4   7        9.40        7.99      2.21 o 
  -2  -4   7       45.80       42.82      0.92 o 
  -1  -4   7      233.62      267.39      5.78 o 
   0  -4   7       47.86       46.32      0.93 o 
   1  -4   7      101.10       96.02      1.38 o 
   2  -4   7       41.41       40.21      0.95 o 
   3  -4   7        4.58        2.90      1.32 o 
   4  -4   7        0.25        2.00      3.36 o 
  -4  -3   7       25.12       25.25      1.78 o 
  -3  -3   7        5.27        5.56      1.91 o 
  -2  -3   7        5.02        5.74      0.77 o 
  -1  -3   7       21.51       22.89      0.80 o 
   0  -3   7       59.66       62.30      1.15 o 
   1  -3   7       44.08       45.62      0.85 o 
   2  -3   7        1.23        0.83      0.64 o 
   3  -3   7       15.57       13.01      0.88 o 
   4  -3   7        3.05        2.40      1.67 o 
  -4  -2   7        2.81        1.25      2.79 o 
  -3  -2   7        0.53       -0.54      1.29 o 
  -2  -2   7      163.17      166.77      3.73 o 
  -1  -2   7       32.42       36.56      0.99 o 
   0  -2   7        5.16        3.99      0.40 o 
   1  -2   7       95.21       88.76      1.10 o 
   2  -2   7      187.64      188.21      1.77 o 
   3  -2   7        9.16        8.30      0.89 o 
   4  -2   7        1.86        2.79      1.46 o 
  -4  -1   7        0.20       -0.22      2.91 o 
  -3  -1   7       13.63       12.47      1.85 o 
  -2  -1   7      130.06      125.92      2.35 o 
  -1  -1   7       86.30       76.05      1.67 o 
   0  -1   7       39.50       36.82      1.02 o 
   1  -1   7       63.99       62.16      1.08 o 
   2  -1   7       83.29       86.18      1.42 o 
   3  -1   7       22.87       20.03      0.86 o 
   4  -1   7        2.30        2.91      1.34 o 
  -4   0   7        0.00       -1.24      3.13 o 
  -3   0   7        4.36        4.17      1.70 o 
  -2   0   7        7.08        5.62      1.02 o 
  -1   0   7      115.26      143.76      2.05 o 
   0   0   7       45.12       41.67      0.70 o 
   1   0   7      269.74      243.59      3.15 o 
   2   0   7        0.07       -0.40      0.40 o 
   3   0   7        4.36        4.27      1.22 o 
   4   0   7       15.25       13.59      2.58 o 
  -4   1   7        0.20        0.89      2.45 o 
  -3   1   7       13.77       11.85      2.17 o 
  -2   1   7      130.95      123.38      1.83 o 
  -1   1   7       86.50       76.13      3.50 o 
   0   1   7       39.38       36.79      1.46 o 
   1   1   7       63.78       63.12      1.75 o 
   2   1   7       85.81       90.81      1.25 o 
   3   1   7       22.34       19.32      1.23 o 
   4   1   7        2.28        2.45      1.56 o 
  -4   2   7        2.81        1.24      2.79 o 
  -3   2   7        0.47       -0.06      0.81 o 
  -2   2   7      163.77      162.08      1.99 o 
  -1   2   7       34.20       38.24      1.00 o 
   0   2   7        5.80        4.15      0.64 o 
   1   2   7       91.55       86.70      1.43 o 
   2   2   7      185.09      184.09      2.15 o 
   3   2   7        9.26        6.67      1.17 o 
   4   2   7        1.87        0.82      2.05 o 
  -4   3   7       24.75       24.87      2.67 o 
  -3   3   7        4.77        3.81      1.85 o 
  -2   3   7        5.61        5.85      1.41 o 
  -1   3   7       21.42       20.46      0.87 o 
   0   3   7       59.37       64.96      1.08 o 
   1   3   7       44.07       43.51      1.52 o 
   2   3   7        1.04        0.18      0.44 o 
   3   3   7       16.13       14.37      1.22 o 
   4   3   7        3.18        1.78      1.74 o 
  -4   4   7        0.26       -0.77      1.47 o 
  -3   4   7        9.78        8.15      1.99 o 
  -2   4   7       47.74       43.34      1.78 o 
  -1   4   7      231.49      263.88      2.36 o 
   0   4   7       48.57       48.79      1.60 o 
   1   4   7      102.41      102.28      2.20 o 
   2   4   7       41.24       39.92      1.02 o 
   3   4   7        4.47        3.35      1.18 o 
   4   4   7        0.25       -0.10      0.49 o 
  -4   5   7        1.66        1.80      3.15 o 
  -3   5   7        4.66        4.11      1.38 o 
  -2   5   7       12.95       11.61      0.92 o 
  -1   5   7       24.59       24.63      1.38 o 
   0   5   7       19.96       17.29      1.03 o 
   1   5   7       18.93       22.85      1.23 o 
   2   5   7       12.69       13.38      0.95 o 
   3   5   7       18.96       19.16      1.12 o 
   4   5   7        0.71        2.32      1.74 o 
  -4   6   7        0.11       -0.37      3.06 o 
  -2   6   7        4.92        5.35      1.23 o 
  -1   6   7       25.99       25.21      1.41 o 
   0   6   7       37.32       37.29      1.51 o 
   1   6   7       24.32       19.42      1.44 o 
   2   6   7        1.80        1.11      0.90 o 
   3   6   7        4.33        2.85      1.81 o 
  -2   7   7        7.23        6.90      1.55 o 
  -1   7   7        6.23        3.93      1.14 o 
   0   7   7       19.09       19.44      1.49 o 
   1   7   7        8.23        7.36      1.33 o 
   2   7   7       37.95       40.43      1.14 o 
   3   7   7        8.38        9.72      2.12 o 
  -3   8   7        0.90        1.57      2.08 o 
  -2   8   7       37.50       40.94      1.77 o 
  -1   8   7       99.42       99.66      2.54 o 
   0   8   7      168.92      161.55      2.97 o 
   1   8   7       47.42       46.14      1.72 o 
   2   8   7        1.35        1.15      0.96 o 
   3   8   7        4.74        5.28      2.14 o 
  -3   9   7        5.26        4.68      2.46 o 
  -2   9   7       17.89       19.99      2.02 o 
  -1   9   7       71.53       61.34      2.21 o 
   0   9   7       92.24      102.47      2.59 o 
   1   9   7        2.42        1.50      1.44 o 
   2   9   7        8.04        9.39      1.05 o 
   3   9   7       14.78       14.21      2.23 o 
  -3  10   7        2.57        2.62      2.54 o 
  -2  10   7        9.83        9.63      2.25 o 
  -1  10   7       14.86       13.93      1.73 o 
   0  10   7       51.96       55.07      2.02 o 
   1  10   7        6.51        3.86      1.94 o 
   2  10   7        2.99        2.21      1.31 o 
  -2  11   7       10.36       11.09      2.24 o 
  -1  11   7        9.25        7.81      2.07 o 
   0  11   7       31.35       24.31      1.64 o 
   1  11   7        2.92        4.04      1.96 o 
   2  11   7        0.27        0.01      0.03 o 
  -2  12   7        0.47       -0.59      1.02 o 
  -1  12   7       15.17       16.78      2.15 o 
   0  12   7       13.60       15.61      2.17 o 
   1  12   7       17.96       24.60      2.35 o 
  -2  13   7        0.02       -0.39      1.05 o 
  -1  13   7        2.67        1.72      2.43 o 
   0  13   7        2.87        2.62      1.97 o 
   1  13   7        4.24        3.02      2.38 o 
  -1  14   7        3.37        1.27      2.65 o 
   0  14   7        6.56        6.80      2.68 o 
   1  14   7        0.59        1.08      2.69 o 
  -1 -13   8        0.07       -0.13      2.13 o 
   0 -13   8        0.63        0.17      0.49 o 
   1 -13   8        6.55        6.66      2.01 o 
  -2 -12   8        4.18        2.02      2.42 o 
  -1 -12   8        1.43        0.18      6.31 o 
   0 -12   8        1.48        0.51      1.51 o 
   1 -12   8        1.15        1.10      1.75 o 
  -2 -11   8       21.49       21.43      2.29 o 
  -1 -11   8       26.43       29.25      1.34 o 
   0 -11   8        2.29        0.89      1.06 o 
   1 -11   8        1.08        1.51      1.66 o 
   2 -11   8        0.26        0.07      0.90 o 
  -2 -10   8        9.33       10.24      2.23 o 
  -1 -10   8       35.50       34.26      1.34 o 
   0 -10   8        0.96        1.78      1.20 o 
   1 -10   8       17.37       18.25      1.24 o 
   2 -10   8       10.29        9.81      1.67 o 
  -3  -9   8        1.36        0.48      2.60 o 
  -2  -9   8       36.24       36.33      1.84 o 
  -1  -9   8       16.82       16.16      1.22 o 
   0  -9   8       11.65        8.28      1.13 o 
   1  -9   8        1.35        2.54      1.05 o 
   2  -9   8        2.32        2.31      1.52 o 
   3  -9   8        3.44        2.40      2.17 o 
  -3  -8   8        5.07        4.41      2.54 o 
  -2  -8   8        5.84        4.56      1.62 o 
  -1  -8   8       29.81       31.40      1.15 o 
   0  -8   8       47.51       49.87      1.38 o 
   1  -8   8       87.32       89.60      2.39 o 
   2  -8   8       10.39       10.21      1.39 o 
   3  -8   8        0.31        0.32      1.66 o 
  -3  -7   8       14.92       17.41      1.60 o 
  -2  -7   8        4.27        4.02      1.22 o 
  -1  -7   8        9.88        7.22      1.13 o 
   0  -7   8       37.90       34.19      1.42 o 
   1  -7   8        4.55        3.29      0.69 o 
   2  -7   8        2.07        1.08      1.42 o 
   3  -7   8        2.09        2.89      2.10 o 
  -3  -6   8        0.39        0.30      1.49 o 
  -2  -6   8       10.92       13.49      1.07 o 
  -1  -6   8       25.23       24.84      1.04 o 
   0  -6   8       28.21       33.57      0.78 o 
   1  -6   8       27.23       27.80      0.84 o 
   2  -6   8       19.93       17.56      0.96 o 
   3  -6   8        0.56       -0.12      0.47 o 
  -3  -5   8       14.40       14.65      1.56 o 
  -2  -5   8        2.84        3.21      1.02 o 
  -1  -5   8       17.03       13.00      0.94 o 
   0  -5   8        0.68        0.26      0.41 o 
   1  -5   8       13.26       11.66      0.81 o 
   2  -5   8       26.84       23.99      1.20 o 
   3  -5   8        1.05        0.99      1.67 o 
  -4  -4   8        3.48        2.84      3.01 o 
  -3  -4   8        5.16        4.78      2.23 o 
  -2  -4   8        3.09        2.38      0.82 o 
  -1  -4   8       72.38       70.97      2.16 o 
   0  -4   8      114.03      125.49      1.24 o 
   1  -4   8       23.25       24.95      0.73 o 
   2  -4   8       41.33       41.35      1.31 o 
   3  -4   8        9.46        7.03      2.50 o 
  -4  -3   8        3.31        0.71      2.74 o 
  -3  -3   8       18.24       20.48      2.52 o 
  -2  -3   8        6.62        6.22      0.74 o 
  -1  -3   8       18.12       16.58      1.24 o 
   0  -3   8        9.56       10.28      0.53 o 
   1  -3   8       76.19       77.00      1.12 o 
   2  -3   8       41.38       44.95      1.04 o 
   3  -3   8        7.12        6.15      1.26 o 
  -4  -2   8        1.12        0.51      2.55 o 
  -3  -2   8        1.73        0.26      1.87 o 
  -2  -2   8       32.37       32.77      1.07 o 
  -1  -2   8      395.25      379.83      2.97 o 
   0  -2   8       96.06       93.06      1.26 o 
   1  -2   8       22.51       23.26      0.87 o 
   2  -2   8        8.62        9.88      0.80 o 
   3  -2   8       21.53       22.36      2.72 o 
  -4  -1   8        3.20        2.95      2.98 o 
  -3  -1   8        0.59        0.74      2.07 o 
  -2  -1   8        4.37        2.79      1.00 o 
  -1  -1   8       54.88       55.73      2.01 o 
   0  -1   8       18.92       19.13      0.60 o 
   1  -1   8      204.43      202.82      2.48 o 
   2  -1   8      133.14      134.93      1.66 o 
   3  -1   8        2.31        3.59      1.47 o 
   4  -1   8        0.16        0.83      2.74 o 
  -4   0   8        0.00       -1.93      3.41 o 
  -3   0   8       19.61       15.92      2.23 o 
  -2   0   8       45.97       44.10      1.22 o 
  -1   0   8      110.78      104.96      4.91 o 
   0   0   8        1.57        2.52      0.85 o 
   1   0   8        5.02        4.67      0.65 o 
   2   0   8      125.19      127.36      2.29 o 
   3   0   8        4.67        4.53      1.39 o 
   4   0   8        0.10       -0.11      0.49 o 
  -4   1   8        3.25        3.40      2.69 o 
  -3   1   8        0.75       -0.14      0.48 o 
  -2   1   8        3.98        2.35      1.14 o 
  -1   1   8       55.17       60.71      1.28 o 
   0   1   8       19.05       19.78      0.74 o 
   1   1   8      200.97      198.86      1.68 o 
   2   1   8      132.80      140.41      1.60 o 
   3   1   8        2.51        3.85      1.35 o 
   4   1   8        0.18        0.75      2.73 o 
  -4   2   8        1.14        0.94      2.95 o 
  -3   2   8        1.73        1.63      1.93 o 
  -2   2   8       32.51       32.62      1.16 o 
  -1   2   8      393.88      385.17      2.97 o 
   0   2   8       95.83       96.78      1.66 o 
   1   2   8       23.89       25.70      0.72 o 
   2   2   8        7.96        7.66      1.09 o 
   3   2   8       21.28       20.04      1.39 o 
  -4   3   8        3.49        3.53      2.37 o 
  -3   3   8       17.67       18.21      2.08 o 
  -2   3   8        6.89        6.41      1.25 o 
  -1   3   8       18.69       18.30      1.09 o 
   0   3   8        9.43        9.66      0.80 o 
   1   3   8       75.88       78.32      2.07 o 
   2   3   8       40.60       43.41      0.99 o 
   3   3   8        6.78        6.63      1.35 o 
  -4   4   8        3.43        2.00      2.75 o 
  -3   4   8        5.04        4.47      2.17 o 
  -2   4   8        3.47        3.33      1.02 o 
  -1   4   8       74.84       74.74      1.43 o 
   0   4   8      112.57      128.36      2.62 o 
   1   4   8       23.80       22.20      1.36 o 
   2   4   8       41.51       41.61      1.20 o 
   3   4   8        9.41        6.83      1.39 o 
  -3   5   8       14.15       15.81      1.91 o 
  -2   5   8        3.03        3.70      0.93 o 
  -1   5   8       17.45       12.41      1.52 o 
   0   5   8        0.66        0.19      2.49 o 
   1   5   8       13.06       11.97      1.36 o 
   2   5   8       26.04       24.70      1.76 o 
   3   5   8        0.93        1.44      1.88 o 
  -2   6   8       10.94       13.12      1.63 o 
  -1   6   8       23.94       23.07      1.47 o 
   0   6   8       28.52       33.75      1.60 o 
   1   6   8       26.64       26.38      1.46 o 
   2   6   8       19.20       17.25      1.01 o 
   3   6   8        0.57        0.49      2.20 o 
  -2   7   8        4.66        4.21      1.79 o 
  -1   7   8       10.22        8.89      1.58 o 
   0   7   8       38.09       35.14      1.85 o 
   1   7   8        4.48        3.28      1.76 o 
   2   7   8        2.00        1.30      1.09 o 
   3   7   8        2.12        2.69      2.14 o 
  -2   8   8        5.97        4.08      1.89 o 
  -1   8   8       28.09       31.16      1.54 o 
   0   8   8       45.97       45.07      1.79 o 
   1   8   8       86.68       92.26      2.43 o 
   2   8   8       10.69        8.99      1.08 o 
   3   8   8        0.30        0.33      2.44 o 
  -3   9   8        1.25       -0.37      1.12 o 
  -2   9   8       35.71       37.37      2.23 o 
  -1   9   8       17.18       17.67      1.57 o 
   0   9   8       11.85        9.28      1.59 o 
   1   9   8        1.39        1.75      1.75 o 
   2   9   8        2.41        2.24      1.14 o 
   3   9   8        3.53        2.17      2.60 o 
  -2  10   8        9.52        9.46      2.09 o 
  -1  10   8       35.26       35.67      2.22 o 
   0  10   8        0.80        1.37      1.94 o 
   1  10   8       17.95       20.21      1.87 o 
   2  10   8       10.16        7.80      1.53 o 
  -2  11   8       21.77       24.10      2.61 o 
  -1  11   8       26.09       28.70      2.39 o 
   0  11   8        2.35        2.40      2.15 o 
   1  11   8        1.05        2.22      2.13 o 
   2  11   8        0.22        0.00      0.01 o 
  -2  12   8        3.98        4.63      2.69 o 
  -1  12   8        1.62        0.12      2.35 o 
   0  12   8        1.65        1.83      2.05 o 
   1  12   8        1.14        1.33      2.21 o 
  -1  13   8        0.08       -0.25      2.25 o 
   0  13   8        0.63        1.38      2.60 o 
   1  13   8        6.43        8.53      2.92 o 
  -1 -12   9        9.16        7.46      2.02 o 
   0 -12   9       13.93       15.93      1.66 o 
   1 -12   9        0.39        0.46      2.16 o 
  -2 -11   9        0.92        0.26      2.38 o 
  -1 -11   9       12.40       13.75      1.84 o 
   0 -11   9        3.25        4.75      1.51 o 
   1 -11   9        0.88        0.21      1.97 o 
  -2 -10   9        2.24        1.84      2.39 o 
  -1 -10   9       16.15       19.06      1.54 o 
   0 -10   9       24.18       24.44      3.00 o 
   1 -10   9       29.10       34.99      1.53 o 
   2 -10   9        7.45        5.59      2.00 o 
  -2  -9   9        1.35        1.64      2.09 o 
  -1  -9   9       13.06       14.63      2.01 o 
   0  -9   9        7.91        5.16      1.47 o 
   1  -9   9       19.97       18.87      1.23 o 
   2  -9   9        0.16        0.21      2.98 o 
  -3  -8   9       12.28       12.38      1.88 o 
  -2  -8   9       24.78       25.04      2.27 o 
  -1  -8   9        3.36        2.72      1.32 o 
   0  -8   9        3.79        3.81      1.22 o 
   1  -8   9       18.63       21.87      1.08 o 
   2  -8   9       25.56       29.26      3.33 o 
  -3  -7   9        9.83       12.09      1.98 o 
  -2  -7   9       20.18       20.45      1.85 o 
  -1  -7   9       10.33        8.63      1.19 o 
   0  -7   9       29.19       21.66      1.12 o 
   1  -7   9       59.88       56.91      1.14 o 
   2  -7   9        0.52        1.01      1.66 o 
   3  -7   9        0.85        0.88      2.33 o 
  -3  -6   9        0.35        1.53      1.69 o 
  -2  -6   9        5.31        3.50      1.29 o 
  -1  -6   9        7.18        4.59      1.19 o 
   0  -6   9       17.86       17.47      1.07 o 
   1  -6   9       28.90       30.86      1.05 o 
   2  -6   9       11.20       10.57      1.10 o 
   3  -6   9        0.93        0.20      1.20 o 
  -3  -5   9        8.26        9.52      1.80 o 
  -2  -5   9       35.25       36.30      1.07 o 
  -1  -5   9        0.98       -0.10      0.58 o 
   0  -5   9        0.27        1.75      0.72 o 
   1  -5   9        9.24        8.05      0.89 o 
   2  -5   9       23.88       24.30      1.09 o 
   3  -5   9        1.22        2.75      2.40 o 
  -3  -4   9        3.13        3.58      2.96 o 
  -2  -4   9       20.70       20.22      0.86 o 
  -1  -4   9       10.47        8.34      1.34 o 
   0  -4   9       42.82       42.78      1.02 o 
   1  -4   9       10.07        9.90      0.77 o 
   2  -4   9        7.97        5.14      1.05 o 
   3  -4   9        8.82        5.69      2.77 o 
  -3  -3   9        1.56        1.05      2.66 o 
  -2  -3   9       11.24       11.21      1.25 o 
  -1  -3   9        2.35        1.61      0.88 o 
   0  -3   9        9.13        8.97      0.63 o 
   1  -3   9        1.39        0.10      0.43 o 
   2  -3   9       32.55       31.79      0.99 o 
   3  -3   9        4.83        5.75      1.45 o 
  -3  -2   9        2.49        3.98      2.09 o 
  -2  -2   9        7.95        7.29      1.24 o 
  -1  -2   9       46.12       45.77      1.24 o 
   0  -2   9       91.20       91.94      0.99 o 
   1  -2   9       27.85       24.66      0.82 o 
   2  -2   9       16.49       16.74      0.95 o 
   3  -2   9        1.77        2.99      1.38 o 
  -3  -1   9       16.43       17.88      2.20 o 
  -2  -1   9        4.14        2.35      1.05 o 
  -1  -1   9       24.37       24.68      1.13 o 
   0  -1   9       26.24       30.43      0.91 o 
   1  -1   9       63.96       65.71      1.10 o 
   2  -1   9       38.66       38.99      1.00 o 
   3  -1   9        9.01        9.84      1.61 o 
  -3   0   9        1.80        0.54      2.37 o 
  -2   0   9       36.46       41.37      1.55 o 
  -1   0   9      100.65       98.50      3.01 o 
   0   0   9      283.53      282.79      7.50 o 
   1   0   9       78.12       75.90      1.23 o 
   2   0   9        8.49        7.33      1.00 o 
   3   0   9        2.50        3.37      1.51 o 
  -3   1   9       16.79       16.76      2.86 o 
  -2   1   9        4.60        2.00      1.24 o 
  -1   1   9       24.98       26.53      1.55 o 
   0   1   9       26.38       29.56      2.66 o 
   1   1   9       65.24       70.60      1.13 o 
   2   1   9       37.32       37.77      1.04 o 
   3   1   9        8.85       10.29      1.63 o 
  -3   2   9        2.52        3.36      2.82 o 
  -2   2   9        8.76        8.22      1.23 o 
  -1   2   9       47.03       51.36      1.47 o 
   0   2   9       91.37       92.34      2.42 o 
   1   2   9       27.52       26.07      1.49 o 
   2   2   9       17.18       18.69      1.22 o 
   3   2   9        1.72        1.35      1.27 o 
  -3   3   9        1.54        0.72      2.38 o 
  -2   3   9       10.62       11.20      1.38 o 
  -1   3   9        2.54        1.74      1.07 o 
   0   3   9        9.04        8.87      1.36 o 
   1   3   9        1.19       -0.10      0.62 o 
   2   3   9       32.63       32.32      0.98 o 
   3   3   9        4.77        5.14      1.42 o 
  -3   4   9        3.17        2.40      2.35 o 
  -2   4   9       20.38       19.14      1.31 o 
  -1   4   9       11.87        9.05      0.95 o 
   0   4   9       43.96       45.39      1.78 o 
   1   4   9       10.77       10.26      1.62 o 
   2   4   9        8.40        7.50      1.31 o 
   3   4   9        8.95        9.30      1.36 o 
  -3   5   9        8.28        7.29      2.16 o 
  -2   5   9       34.68       33.58      1.33 o 
  -1   5   9        1.02        0.74      1.69 o 
   0   5   9        0.30        0.00      0.01 o 
   1   5   9        9.65        7.26      1.38 o 
   2   5   9       24.14       25.42      1.19 o 
   3   5   9        1.28        2.30      2.35 o 
  -2   6   9        5.76        4.92      1.99 o 
  -1   6   9        7.44        5.99      1.79 o 
   0   6   9       17.25       15.65      1.98 o 
   1   6   9       30.21       32.50      1.82 o 
   2   6   9       11.23       10.76      1.29 o 
   3   6   9        0.91        1.74      2.21 o 
  -2   7   9       20.38       21.21      1.80 o 
  -1   7   9       10.25       10.04      1.64 o 
   0   7   9       29.27       22.70      1.88 o 
   1   7   9       59.73       59.49      2.17 o 
   2   7   9        0.57        1.15      1.14 o 
   3   7   9        0.83       -0.13      1.48 o 
  -2   8   9       25.07       24.03      2.10 o 
  -1   8   9        3.78        3.05      1.56 o 
   0   8   9        4.15        4.05      1.89 o 
   1   8   9       17.94       20.59      2.21 o 
   2   8   9       25.50       27.10      4.12 o 
  -2   9   9        1.29        0.79      2.46 o 
  -1   9   9       12.75       11.51      1.73 o 
   0   9   9        8.07        5.02      1.89 o 
   1   9   9       20.39       18.95      2.19 o 
   2   9   9        0.13        0.25      2.57 o 
  -2  10   9        2.15        2.01      2.28 o 
  -1  10   9       16.53       19.76      2.47 o 
   0  10   9       23.59       24.37      2.18 o 
   1  10   9       29.42       33.82      2.14 o 
   2  10   9        7.43        6.87      1.73 o 
  -2  11   9        0.89        1.47      2.57 o 
  -1  11   9       12.46       14.86      2.56 o 
   0  11   9        3.16        5.94      2.54 o 
   1  11   9        0.80       -0.75      1.73 o 
  -1  12   9        8.79        7.55      2.73 o 
   0  12   9       13.93       18.27      2.77 o 
   1  12   9        0.42        0.21      2.50 o 
  -1 -11  10        1.64        0.19      0.40 o 
   0 -11  10        0.22        0.86      1.90 o 
   1 -11  10        3.00        3.31      2.20 o 
  -1 -10  10        6.43        7.98      2.06 o 
   0 -10  10        3.29        3.98      1.65 o 
   1 -10  10        1.06        1.08      1.58 o 
  -2  -9  10        3.34        2.48      2.76 o 
  -1  -9  10        0.12       -0.13      0.52 o 
   0  -9  10        2.89        2.46      1.53 o 
   1  -9  10       14.79       11.36      2.66 o 
   2  -9  10       10.02       11.99      2.47 o 
  -2  -8  10       14.96       11.55      2.47 o 
  -1  -8  10       14.08       14.69      2.40 o 
   0  -8  10        1.09        1.08      1.34 o 
   1  -8  10        0.09       -0.01      0.04 o 
   2  -8  10        1.68        3.45      2.05 o 
  -2  -7  10        3.08        6.27      2.35 o 
  -1  -7  10        2.11        1.72      1.37 o 
   0  -7  10       21.61       22.92      1.52 o 
   1  -7  10       19.16       14.40      1.54 o 
   2  -7  10       12.82       13.67      1.86 o 
  -3  -6  10        9.59        9.70      2.07 o 
  -2  -6  10        5.47        4.47      1.17 o 
  -1  -6  10       20.69       23.00      1.15 o 
   0  -6  10        6.41        6.36      1.94 o 
   1  -6  10       12.69       12.96      1.44 o 
   2  -6  10        0.59       -0.31      0.53 o 
  -3  -5  10        0.65        1.02      3.44 o 
  -2  -5  10       15.59       14.24      1.05 o 
  -1  -5  10       15.89       19.02      1.90 o 
   0  -5  10        0.70        0.80      1.64 o 
   1  -5  10        0.11        0.15      0.88 o 
   2  -5  10        1.30        0.75      1.20 o 
   3  -5  10        8.51        8.13      2.95 o 
  -3  -4  10        0.39       -1.05      2.95 o 
  -2  -4  10       17.88       17.80      1.57 o 
  -1  -4  10       20.86       19.84      1.08 o 
   0  -4  10       13.35       12.05      0.91 o 
   1  -4  10       18.25       18.52      0.92 o 
   2  -4  10        6.77        7.17      1.17 o 
   3  -4  10        2.00        2.66      1.70 o 
  -3  -3  10        2.76        2.51      2.95 o 
  -2  -3  10        5.23        4.09      1.43 o 
  -1  -3  10       12.82       11.68      1.20 o 
   0  -3  10       21.67       20.04      0.72 o 
   1  -3  10        3.91        3.80      0.92 o 
   2  -3  10        2.57        3.08      1.03 o 
   3  -3  10        5.01        5.77      1.75 o 
  -3  -2  10        1.61        0.69      2.85 o 
  -2  -2  10       10.65        9.62      1.39 o 
  -1  -2  10       33.43       38.43      1.23 o 
   0  -2  10       79.63       87.62      2.09 o 
   1  -2  10       42.33       47.35      1.06 o 
   2  -2  10        2.38        1.89      1.01 o 
   3  -2  10        0.30        1.02      1.78 o 
  -3  -1  10        7.26        8.03      2.23 o 
  -2  -1  10       20.64       18.87      2.02 o 
  -1  -1  10       10.24       10.75      1.12 o 
   0  -1  10      148.96      153.35      1.96 o 
   1  -1  10        8.00        8.44      0.91 o 
   2  -1  10        7.35        7.27      1.10 o 
   3  -1  10        1.88        2.33      1.85 o 
  -3   0  10        1.83        1.79      2.71 o 
  -2   0  10        2.20        2.89      1.41 o 
  -1   0  10        1.10        1.15      1.17 o 
   0   0  10      170.21      180.19      3.47 o 
   1   0  10      258.16      260.82      4.25 o 
   2   0  10        2.34        2.27      1.01 o 
   3   0  10        0.68        0.01      0.41 o 
  -3   1  10        7.01        6.49      3.07 o 
  -2   1  10       20.57       21.77      1.44 o 
  -1   1  10       10.34        9.19      2.31 o 
   0   1  10      148.29      155.53      3.24 o 
   1   1  10        8.45        8.61      0.77 o 
   2   1  10        7.61        6.56      0.97 o 
   3   1  10        1.97        1.81      1.71 o 
  -3   2  10        1.59        2.08      2.57 o 
  -2   2  10       10.67       10.82      1.78 o 
  -1   2  10       34.37       36.68      1.32 o 
   1   2  10       41.90       48.43      1.30 o 
   2   2  10        2.27        1.96      0.91 o 
   3   2  10        0.31       -0.02      0.80 o 
  -3   3  10        2.82        2.02      2.29 o 
  -2   3  10        4.92        3.20      1.57 o 
  -1   3  10       12.43       10.44      1.23 o 
   0   3  10       21.86       18.02      2.03 o 
   1   3  10        3.64        4.26      0.99 o 
   2   3  10        2.58        3.13      1.23 o 
   3   3  10        4.91        5.77      1.59 o 
  -3   4  10        0.34       -1.77      1.77 o 
  -2   4  10       17.94       16.37      1.52 o 
  -1   4  10       20.64       19.88      1.58 o 
   0   4  10       13.80       14.25      1.56 o 
   1   4  10       17.88       18.43      1.05 o 
   2   4  10        6.44        6.88      1.30 o 
   3   4  10        1.99        4.23      2.42 o 
  -3   5  10        0.72        1.78      2.23 o 
  -2   5  10       15.43       14.10      1.48 o 
  -1   5  10       15.70       17.56      2.02 o 
   0   5  10        0.66       -0.14      0.20 o 
   1   5  10        0.13       -0.20      0.38 o 
   2   5  10        1.42       -0.22      0.76 o 
  -2   6  10        5.31        5.45      2.34 o 
  -1   6  10       21.62       22.16      1.77 o 
   0   6  10        5.88        5.54      1.81 o 
   1   6  10       11.89       12.24      2.42 o 
   2   6  10        0.67        0.78      1.42 o 
  -2   7  10        2.93        7.81      2.01 o 
  -1   7  10        2.09        2.96      1.81 o 
   0   7  10       21.35       21.97      2.18 o 
   1   7  10       19.10       13.96      2.22 o 
   2   7  10       12.74       13.86      1.42 o 
  -2   8  10       14.57       12.38      2.66 o 
  -1   8  10       13.56       12.60      2.24 o 
   0   8  10        0.88        0.42      2.25 o 
   1   8  10        0.10        0.98      2.40 o 
   2   8  10        1.62        1.58      1.47 o 
  -2   9  10        3.52        3.40      2.48 o 
  -1   9  10        0.12        0.27      2.27 o 
   0   9  10        2.87        1.64      2.42 o 
   1   9  10       15.02       12.72      2.84 o 
   2   9  10       10.17        8.93      1.84 o 
  -1  10  10        6.41        7.82      2.57 o 
   0  10  10        3.18        1.89      2.31 o 
   1  10  10        0.96        0.75      2.60 o 
  -1  11  10        1.71        2.19      2.91 o 
   0  11  10        0.21        1.76      2.36 o 
   1  11  10        3.07        3.93      3.04 o 
   0 -10  11       10.09       12.75      2.12 o 
  -1  -9  11        0.95        0.30      0.97 o 
   0  -9  11        1.09        1.63      1.58 o 
   1  -9  11        1.62        0.15      2.79 o 
  -1  -8  11       10.58       12.19      1.81 o 
   0  -8  11        8.46        9.79      2.75 o 
   1  -8  11        0.65        0.25      4.78 o 
  -2  -7  11        3.96        4.92      1.78 o 
  -1  -7  11        4.53        2.07      1.42 o 
   0  -7  11        4.43        4.36      2.09 o 
   1  -7  11        5.48        3.88      2.66 o 
   2  -7  11        2.30        0.92      1.08 o 
  -2  -6  11        7.46        7.76      2.42 o 
  -1  -6  11       18.12       17.28      2.08 o 
   0  -6  11       31.30       34.24      2.19 o 
   1  -6  11        7.16        7.16      1.31 o 
   2  -6  11        0.86        1.87      1.47 o 
  -2  -5  11        0.02        0.00      0.48 o 
  -1  -5  11        9.98        8.77      1.47 o 
   0  -5  11        3.99        5.79      1.98 o 
   1  -5  11        4.67        5.48      1.20 o 
   2  -5  11        0.35       -0.09      1.29 o 
  -2  -4  11        3.68        4.20      1.72 o 
  -1  -4  11       20.86       20.64      1.37 o 
   0  -4  11        8.35        6.32      2.05 o 
   1  -4  11       11.55        9.98      1.15 o 
   2  -4  11        3.72        5.39      1.40 o 
  -3  -3  11        2.17        1.30      3.10 o 
  -2  -3  11        1.29        1.04      1.70 o 
  -1  -3  11        1.34        1.57      1.50 o 
   0  -3  11        7.40        7.36      1.13 o 
   1  -3  11       18.50       15.87      1.07 o 
   2  -3  11        5.62        5.50      1.35 o 
  -3  -2  11        0.18        1.20      2.96 o 
  -2  -2  11        3.20        3.52      1.55 o 
  -1  -2  11        3.39        3.49      1.44 o 
   0  -2  11       31.46       33.20      1.19 o 
   1  -2  11       38.56       42.87      1.09 o 
   2  -2  11       11.51       13.93      1.35 o 
  -3  -1  11        0.11        0.20      3.19 o 
  -2  -1  11       10.96       11.16      1.78 o 
  -1  -1  11       30.34       33.85      1.37 o 
   0  -1  11       31.97       34.01      1.18 o 
   1  -1  11       53.55       55.11      1.25 o 
   2  -1  11        4.22        3.59      1.22 o 
  -3   0  11       11.62        9.56      3.06 o 
  -2   0  11       24.54       23.75      1.68 o 
  -1   0  11       42.98       43.60      1.53 o 
   0   0  11       17.00       15.29      0.98 o 
   1   0  11       32.39       30.34      1.28 o 
   2   0  11        1.75        0.15      0.42 o 
  -3   1  11        0.15        0.55      4.27 o 
  -2   1  11       11.07       12.13      1.96 o 
  -1   1  11       29.85       32.27      2.18 o 
   0   1  11       32.10       30.92      1.91 o 
   1   1  11       52.57       56.30      1.98 o 
   2   1  11        4.02        4.91      1.09 o 
  -3   2  11        0.21        1.76      3.09 o 
  -2   2  11        2.94        3.08      1.62 o 
  -1   2  11        3.97        2.84      1.63 o 
   0   2  11       32.36       31.45      1.80 o 
   1   2  11       39.32       44.40      1.39 o 
   2   2  11       11.43       13.46      1.09 o 
  -3   3  11        2.12        3.85      2.79 o 
  -2   3  11        1.39       -0.76      1.24 o 
  -1   3  11        1.28        0.59      4.24 o 
   0   3  11        7.56        7.66      2.27 o 
   1   3  11       18.37       17.23      1.43 o 
   2   3  11        5.44        4.63      1.65 o 
  -2   4  11        3.54        3.42      1.64 o 
  -1   4  11       20.50       20.90      2.05 o 
   0   4  11        8.83        8.05      2.12 o 
   1   4  11       12.12       11.05      0.99 o 
   2   4  11        3.93        4.71      1.70 o 
  -2   5  11        0.04       -1.03      1.03 o 
  -1   5  11        9.77       10.23      2.60 o 
   0   5  11        3.88        4.83      2.02 o 
   1   5  11        4.57        4.92      0.99 o 
   2   5  11        0.30       -1.19      1.19 o 
  -2   6  11        7.28        7.53      2.91 o 
  -1   6  11       17.99       19.22      2.61 o 
   0   6  11       32.39       37.44      2.68 o 
   1   6  11        7.12        6.22      2.75 o 
   2   6  11        0.87        0.90      1.86 o 
  -2   7  11        4.04        4.41      2.52 o 
  -1   7  11        4.67        3.10      2.35 o 
   0   7  11        4.39        5.48      2.41 o 
   1   7  11        5.34        5.76      2.73 o 
   2   7  11        2.21        3.13      3.28 o 
  -1   8  11       10.64       12.93      2.42 o 
   0   8  11        7.97        8.53      2.89 o 
   1   8  11        0.54        0.72      2.89 o 
  -1   9  11        0.98        0.29      4.29 o 
   0   9  11        1.05        1.90      2.80 o 
   1   9  11        1.54        1.15      2.96 o 
   0  10  11       10.10       13.87      2.80 o 
   0  -8  12        9.97       11.10      3.15 o 
  -1  -7  12        6.15        6.20      2.90 o 
   0  -7  12        2.66        0.57      2.64 o 
   1  -7  12        1.15       -0.13      0.86 o 
  -1  -6  12        4.91        5.51      1.85 o 
   0  -6  12        6.68        6.87      2.34 o 
   1  -6  12        5.11        5.84      2.81 o 
  -2  -5  12        4.13        7.14      3.67 o 
  -1  -5  12        1.13        0.09      0.90 o 
   0  -5  12        6.21        7.34      2.39 o 
   1  -5  12        0.20        0.46      1.32 o 
  -2  -4  12        3.71        3.83      2.15 o 
  -1  -4  12       13.71       14.27      1.85 o 
   0  -4  12       11.05       12.53      2.64 o 
   1  -4  12        3.29        3.90      1.23 o 
   2  -4  12        5.50        5.53      1.72 o 
  -2  -3  12        5.83        5.53      2.01 o 
  -1  -3  12        0.05       -0.96      1.48 o 
   0  -3  12        5.30        4.02      1.33 o 
   1  -3  12       19.06       17.29      1.19 o 
   2  -3  12        0.26        0.15      0.60 o 
  -2  -2  12       11.53       12.80      1.95 o 
  -1  -2  12        6.05        5.76      2.43 o 
   0  -2  12        0.34       -0.23      1.36 o 
   1  -2  12       10.01        8.65      1.26 o 
   2  -2  12       11.65       13.17      1.53 o 
  -2  -1  12        1.49        1.62      1.98 o 
  -1  -1  12       33.19       34.51      1.97 o 
   0  -1  12       23.28       23.17      1.33 o 
   1  -1  12        4.58        5.03      1.13 o 
   2  -1  12        1.95        1.16      1.31 o 
  -2   0  12        1.10        0.46      2.58 o 
  -1   0  12       50.48       55.41      2.38 o 
   0   0  12       44.61       44.44      1.66 o 
   1   0  12        5.88        7.96      1.53 o 
   2   0  12        6.05        5.55      1.39 o 
  -2   1  12        1.59        0.21      1.04 o 
  -1   1  12       33.47       35.90      2.69 o 
   0   1  12       23.39       24.19      1.12 o 
   1   1  12        4.65        5.70      1.40 o 
   2   1  12        2.06        2.49      1.23 o 
  -2   2  12       11.51       12.70      1.99 o 
  -1   2  12        5.48        6.90      2.93 o 
   0   2  12        0.52        0.50    240.41 o 
   1   2  12       10.62        9.75      1.45 o 
   2   2  12       11.81       17.47      3.66 o 
  -2   3  12        5.73        5.10      2.20 o 
  -1   3  12        0.05       -0.73      0.75 o 
   0   3  12        5.35        3.59      2.47 o 
   1   3  12       19.48       19.77      1.34 o 
   2   3  12        0.21        0.65      3.66 o 
  -2   4  12        3.59        2.21      1.94 o 
  -1   4  12       13.43       13.87      2.09 o 
   0   4  12       10.66       11.63      1.97 o 
   1   4  12        3.18        3.15      1.31 o 
   2   4  12        5.62        2.88      3.37 o 
  -2   5  12        4.23        8.05      3.65 o 
  -1   5  12        1.08        1.48      2.77 o 
   0   5  12        6.23        5.24      2.09 o 
   1   5  12        0.24       -0.80      1.20 o 
  -1   6  12        4.62        6.08      2.95 o 
   0   6  12        6.66        6.16      2.80 o 
   1   6  12        5.37        5.82      1.50 o 
  -1   7  12        6.05        5.62      2.83 o 
   0   7  12        2.68        0.41      3.01 o 
   1   7  12        1.10        1.48      3.35 o 
   0   8  12       10.09        9.39      3.49 o 
   0  -5  13        0.30       -0.05      0.25 o 
  -1  -4  13        5.65        5.21      3.06 o 
   0  -4  13        9.97       10.03      2.81 o 
  -1  -3  13        2.75        1.71      2.86 o 
   0  -3  13        3.71        2.57      2.88 o 
   1  -3  13        7.33        7.62      1.46 o 
  -1  -2  13       20.35       21.51      2.94 o 
   0  -2  13        8.83       10.51      1.70 o 
   1  -2  13        4.30        5.69      1.31 o 
  -1  -1  13        5.14        4.30      2.32 o 
   0  -1  13        2.92        3.75      1.49 o 
   1  -1  13        5.14        4.99      1.82 o 
  -1   0  13        0.01       -0.89      1.52 o 
   0   0  13       18.14       20.65      1.57 o 
   1   0  13        2.62        3.11      1.69 o 
  -1   1  13        5.18        3.55      2.76 o 
   0   1  13        2.87        3.13      1.45 o 
   1   1  13        5.15        4.97      1.59 o 
  -1   2  13       20.36       27.27      3.52 o 
   0   2  13        8.38        8.07      1.50 o 
   1   2  13        4.06        5.16      1.66 o 
  -1   3  13        2.73        1.21      2.27 o 
   0   3  13        3.65        2.52      3.25 o 
   1   3  13        7.50        9.10      3.26 o 
  -1   4  13        5.49        3.06      3.16 o 
   0   4  13        9.69        6.91      2.44 o 
   0   5  13        0.32        0.01      0.05 o 
                                                 
